# Supplementary material for: L-Type Calcium Channel: Predicting Pathogenic/Likely Pathogenic Status for Variants of Uncertain Clinical Significance
Source: Membranes (Basel). 2021 Aug 7;11(8):599. doi: 10.3390/membranes11080599 (PMC8399957; doi:10.3390/membranes11080599)
Supplement: Supplementary file 1 [file membranes-11-00599-s001.zip]

Archive with 1 entries (1 files):
- membranes-1307172-supplementary.xlsx
