# Supplementary material for: L-Type Calcium Channel: Predicting Pathogenic/Likely Pathogenic Status for Variants of Uncertain Clinical Significance
Source: Membranes (Basel). 2021 Aug 7;11(8):599. doi: 10.3390/membranes11080599 (PMC8399957; doi:10.3390/membranes11080599)
Supplement: Supplementary file 1 [file membranes-11-00599-s001.zip › membranes-1307172-supplementary.xlsx]

## Sheet: Table_S1
Genename-Variant	Type_of_disease	Clinical_significance	SIFT	Polyphen_HVAR	Polyphen_HDIV	MutationTaster	MutationAssessor	PROVEAN	FATHMM	MCap	FATHMM_XF	MetaSVM	CADD	ClinPred	MetaLR	REVEL	PrimateAI	Eigen
CACNA1A-A1077T	Episodic ataxia type 2 (EA2)	Uncertain_significance	0.58	NA	NA	0.996532	0.69	-1.07	-3.76	0.630772	0.114591	-0.171	10.28	0.0405375	0.6154	0.243	0.40901	-0.733767
CACNA1A-A1080T	epileptic encephalopathy, early infantile, 42;episodic ataxia type 2,Episodic ataxia type 2 (EA2)	Uncertain_significance	0.571	NA	NA	1	1.1	-0.98	-3.76	0.512427	0.086602	-0.2232	10.33	0.0632124	0.6917	0.192	0.408064	-0.824467
CACNA1A-A1081T	Episodic ataxia type 2 (EA2)	Uncertain_significance	0.404	NA	NA	1	0	-0.48	-3.79	0.460832	0.04431	-0.1056	1.065	0.0156737	0.7214	0.204	0.326284	-1.25468
CACNA1A-A1089T	Episodic ataxia type 2 (EA2)	Uncertain_significance	0.597	NA	NA	1	0	0.09	-3.78	0.29664	0.135312	-0.1599	0.005	0.0394237	0.502	0.273	0.337709	-1.9545
CACNA1A-A10V	not provided|episodic ataxia type 2;epileptic encephalopathy, early infantile, 42,Episodic ataxia type 2 (EA2)	Uncertain_significance	0.025	0.01	0.041	0.946557	1.845	-1.93	-3.85	0.937905	0.309069	0.028	23.4	0.504652	0.696	0.253	0.896353	-0.373326
CACNA1A-A110V	not provided	Uncertain_significance	0.006	0.986	1	0.999999	3.335	-3.19	0.56	0.106324	0.952771	-0.2449	28.9	0.991199	0.3695	0.387	0.895791	0.88305
CACNA1A-A1112S	Episodic ataxia type 2 (EA2)	Uncertain_significance	1	NA	NA	1	0	-0.37	-3.81	0.865862	0.152431	-0.1881	0.003	0.0245725	0.5888	0.327	0.408943	-1.68838
CACNA1A-A116T	epileptic encephalopathy, early infantile, 42;episodic ataxia type 2,Episodic ataxia type 2 (EA2)	Uncertain_significance	0.001	0.457	0.947	0.999953	3.305	-3.05	-0.86	0.403568	0.899313	0.1464	26.4	0.9865	0.5172	0.63	0.886858	0.599624
CACNA1A-A1262T	epileptic encephalopathy, early infantile, 42;episodic ataxia type 2,Episodic ataxia type 2 (EA2)	Uncertain_significance	0.001	NA	NA	1	2.885	-3.95	-4.41	0.526034	0.937314	1.0916	27	0.99497	0.9382	0.86	0.765653	0.619908
CACNA1A-A1263T	Episodic ataxia type 2 (EA2)	Uncertain_significance	0.016	NA	NA	1	2.32	-3.95	-4.41	0.375769	0.775238	1.0382	25.7	0.977359	0.9273	0.788	0.757734	0.538114
CACNA1A-A1472T	History of neurodevelopmental disorder	Uncertain_significance	0.053	NA	NA	0.998847	1.83	-3.57	-4.43	0.413515	0.598716	1.031	25.5	0.851266	0.9074	0.726	0.644784	0.405761
CACNA1A-A1508S	epileptic encephalopathy, early infantile, 42 (eiee42)	Pathogenic/likely_pathogenic	0.002	NA	NA	1	2.795	-2.97	-5.62	0.756335	0.955654	1.0849	25.6	0.993717	0.9775	0.879	0.89704	0.831788
CACNA1A-A1541T	Episodic ataxia type 2 (EA2)	Uncertain_significance	0.185	NA	NA	0.999974	2.06	-3.82	-3.98	0.284926	0.952082	0.9122	23.5	0.933538	0.8633	0.6	0.840448	0.428072
CACNA1A-A1700T	Episodic ataxia type 2 (EA2)	Uncertain_significance	0.039	NA	NA	0.999999	2.285	-3.57	-4.41	0.505137	0.941858	1.0296	26.6	0.938621	0.918	0.873	0.8853	0.573213
CACNA1A-A1808S	Global developmental delay (DD)	Uncertain_significance	0.002	NA	NA	1	3.425	-2.97	-5.62	0.824502	0.959376	1.0507	26.9	0.992469	0.9814	0.914	0.935896	0.81061
CACNA1A-A1808T	Episodic ataxia type 2 (EA2)	Uncertain_significance	0.001	NA	NA	1	4.43	-3.96	-5.61	0.883459	0.957318	0.9774	28.3	0.999759	0.9882	0.935	0.943514	0.947984
CACNA1A-A1842T	Episodic ataxia type 2 (EA2)	Uncertain_significance	0.014	NA	NA	1	3.035	-3.9	-3.9	0.553097	0.944775	1.0601	28.4	0.980826	0.9221	0.87	0.788735	0.734852
CACNA1A-A2006T	Episodic ataxia type 2 (EA2)	Uncertain_significance	0.326	NA	NA	0.911625	2.25	-0.8	-3.85	0.115497	0.306172	0.1515	22.2	0.0498587	0.623	0.259	0.587629	-0.311062
CACNA1A-A2163T	Episodic ataxia type 2 (EA2)	Uncertain_significance	0.463	NA	NA	0.99996	0.425	0.03	-3.78	0.338103	0.069146	-0.1351	3.262	0.14999	0.6415	0.409	0.644756	-1.63613
CACNA1A-A21V	-	Benign	0.05	0.143	0.596	0.983736	1.95	-1.41	-3.8	NA	0.25092	0.1955	23	0.027706	0.7988	0.366	0.908322	-0.151277
CACNA1A-A2258V	Episodic ataxia type 2 (EA2)	Uncertain_significance	0.126	NA	NA	1	1.955	-0.99	-3.79	0.852181	0.303824	-0.0284	16.23	0.0897212	0.8058	0.26	0.832655	-0.340341
CACNA1A-A278T	Epileptic encephalopathy, early infantile, 42 (EIEE42)	Uncertain_significance	0.094	0.508	0.929	0.685129	1.095	-2.59	-4	0.359747	0.611328	1.1191	23.5	0.944341	0.9048	0.633	0.624468	0.608382
CACNA1A-A278V	not provided	Uncertain_significance	0.067	0.657	0.822	0.992721	0.925	-3	-4.01	0.473141	0.693552	1.0381	24.4	0.979075	0.9015	0.653	0.652138	0.511199
CACNA1A-A2V	not specified	Uncertain_significance	0.012	0.968	0.993	0.999931	2.34	-2.34	-4.09	0.957479	0.86928	0.6476	29	0.630608	0.8876	0.612	0.933768	0.423842
CACNA1A-A307V	not provided	Uncertain_significance	0.001	0.996	0.999	0.999999	4.625	-3.34	-5.22	0.894332	0.943713	1.0676	29.3	0.998054	0.9791	0.965	0.867706	1.05518
CACNA1A-A405T	spinocerebellar	Pathogenic/likely_pathogenic	0.002	0.825	0.998	0.999986	2.37	-3.52	-3.16	0.158071	0.8751	0.2492	26.7	0.987563	0.8852	0.624	0.799591	0.717918
CACNA1A-A444T	Episodic ataxia type 2 (EA2)	Uncertain_significance	0.641	NA	NA	0.781847	-0.25	-0.93	-3.77	0.206715	0.484258	-0.4429	21.3	0.102637	0.6015	0.38	0.693437	-0.432079
CACNA1A-A498G	History of neurodevelopmental disorder	Uncertain_significance	0.305	NA	NA	0.918353	0.3	-0.49	-4.42	0.078017	0.689376	1.0005	25.9	0.763414	0.8882	0.445	0.787718	0.179453
CACNA1A-A629V	Epileptic encephalopathy, early infantile, 42 (EIEE42)	Uncertain_significance	0	NA	NA	0.999999	3.69	-3.8	-4.95	0.662773	0.947493	1.0709	27.2	0.998202	0.9763	0.919	0.914551	1.01877
CACNA1A-A754V	Episodic ataxia type 2 (EA2)	Uncertain_significance	0.011	NA	NA	0.999808	1.98	-3.51	-3.94	0.247003	0.953785	0.992	25	0.952264	0.8979	0.577	0.63204	0.560897
CACNA1A-A793S	Episodic ataxia type 2 (EA2)	Uncertain_significance	0.004	NA	NA	0.998489	2.01	-2.64	-4.04	0.245047	0.924121	0.8113	25.6	0.941263	0.9053	0.559	0.636569	0.12777
CACNA1A-A841S	not provided	Uncertain_significance	0.287	NA	NA	0.99184	0.895	-0.88	-3.76	0.203179	0.572384	-0.125	20.9	0.438088	0.7341	0.286	0.535644	-0.475576
CACNA1A-A885V	Episodic ataxia type 2 (EA2)	Uncertain_significance	0.309	NA	NA	1	0.895	-0.86	-3.78	0.983247	0.086807	-0.0256	17.69	0.0316724	0.6708	0.251	0.845497	-0.762311
CACNA1A-A926V	Episodic ataxia type 2 (EA2)	Uncertain_significance	0.185	NA	NA	1	0.895	-1.39	-3.77	0.893949	0.116621	-0.0813	13.72	0.160451	0.7319	0.382	0.760797	-0.916676
CACNA1A-A961V	Episodic ataxia type 2 (EA2)	Uncertain_significance	0.121	NA	NA	0.997315	0.6	-1.71	-3.81	0.988296	0.142562	-0.0559	6.897	0.0659501	0.7777	0.366	0.877993	-1.03549
CACNA1A-C1175G	Episodic ataxia type 2 (EA2)	Uncertain_significance	0.243	NA	NA	0.879192	0.315	-3.92	1.38	0.088128	0.884747	-1.1218	21.2	0.316127	0.0828	0.164	0.441145	-0.0894281
CACNA1A-C1369R	Episodic ataxia type 2 (EA2)	Uncertain_significance	0	NA	NA	1	3.38	-10.68	-4.88	0.691723	0.976849	1.0985	27.4	0.999338	0.9586	0.928	0.948614	0.620027
CACNA1A-C1613W	Episodic ataxia type 2 (EA2)	Uncertain_significance	0	NA	NA	0.899532	4.25	-9.91	-4.38	0.853484	0.587058	1.068	23.2	0.999692	0.9538	0.642	0.814006	-0.200411
CACNA1A-C1869R	episodic ataxia type 2 (ea2)	Pathogenic/likely_pathogenic	0.001	NA	NA	1	3.53	-11.85	-4.02	0.864182	0.97265	1.0879	31	0.999724	0.9432	0.855	0.889168	0.769188
CACNA1A-C256F	epileptic encephalopathy, early infantile, 42;episodic ataxia type 2	Uncertain_significance	0	0.998	0.999	1	4.98	-9.12	-5.14	0.834811	0.966582	1.0133	27.4	0.999913	0.9851	0.961	0.776681	1.09692
CACNA1A-C256R	episodic,episodic ataxia type 2 (ea2),episodic ataxia 2 (ea2)	Pathogenic/likely_pathogenic	0	0.998	0.999	1	5.325	-10.02	-5.1	0.877806	0.970059	1.0406	31	0.999831	0.9817	0.979	0.833998	1.03966
CACNA1A-C287Y	episodic,episodic ataxia type 2 (ea2),episodic ataxia 2 (ea2),episodic ataxia type 2	Pathogenic/likely_pathogenic	0	0.998	0.999	0.999999	3.92	-9.18	-5.2	0.893859	0.921437	1.0618	26.2	0.999849	0.9796	0.949	0.879506	0.937485
CACNA1A-C556R	Episodic ataxia type 2 (EA2)	Uncertain_significance	0.009	NA	NA	1	3.485	-7.42	-4.93	0.782733	0.973311	1.0973	29.1	0.999493	0.9656	0.946	0.902721	0.886662
CACNA1A-D1022E	Episodic ataxia type 2 (EA2)	Uncertain_significance	1	NA	NA	0.964441	0.945	-0.72	-3.68	0.306782	0.163652	-0.4052	14.41	0.262163	0.6808	0.249	0.803463	-0.486551
CACNA1A-D1165N	Episodic ataxia type 2 (EA2)	Uncertain_significance	0.324	NA	NA	0.99499	1.04	-1.94	1.32	0.07174	0.838348	-0.9594	22.5	0.718278	0.0787	0.138	0.453191	0.118823
CACNA1A-D1208N	episodic ataxia type 2;epileptic encephalopathy, early infantile, 42|not provided,Episodic ataxia type 2 (EA2)	Uncertain_significance	0.093	NA	NA	0.831431	2.16	-3.28	1	0.028246	0.81716	-0.8542	21.5	0.512968	0.1005	0.066	0.465827	-0.257403
CACNA1A-D1209N	Episodic ataxia type 2 (EA2)	Uncertain_significance	0.093	NA	NA	0.831431	2.16	-3.28	1	0.028246	0.81716	-0.8542	21.5	0.512968	0.1005	0.066	0.465827	-0.257403
CACNA1A-D1213Y	History of neurodevelopmental disorder,Episodic ataxia type 2 (EA2)	Uncertain_significance	0.008	NA	NA	0.655486	1.845	-4.9	1.28	0.047674	0.506571	-0.8976	24.8	0.478609	0.1401	0.195	0.561689	0.400355
CACNA1A-D123V	episodic ataxia type 2,Episodic ataxia type 2 (EA2)	Uncertain_significance	0.418	0.243	0.766	0.999994	2.56	-4.43	0.57	0.023621	0.487656	-0.9009	22.8	0.983779	0.1315	0.16	0.62771	0.108612
CACNA1A-D1338Y	Spinocerebellar ataxia type 6 (SCA6)	Uncertain_significance	0	NA	NA	0.999995	2.75	-8.92	-4.37	0.623864	0.903003	1.1014	31	0.999283	0.9514	0.917	0.907755	0.830623
CACNA1A-D1628N	Episodic ataxia type 2 (EA2)	Uncertain_significance	0.001	NA	NA	1	2.06	-4.69	-5.09	0.643601	0.956686	1.1114	31	0.996978	0.9622	0.811	0.898554	0.722711
CACNA1A-D1634N	Inborn genetic diseases,CACNA1A-related disorders	Uncertain_significance	0	NA	NA	1	4.515	-4.86	-5.79	0.86495	0.956686	0.9911	29	0.99979	0.9875	0.961	0.898372	0.957157
CACNA1A-D1720N	History of neurodevelopmental disorder,Episodic ataxia type 2 (EA2)	Uncertain_significance	0.306	NA	NA	0.999999	1.175	-2	-4.85	0.230476	0.903492	0.974	19.24	0.466973	0.918	0.439	0.622816	0.235388
CACNA1A-D1725N	Episodic ataxia type 2 (EA2),History of neurodevelopmental disorder	Uncertain_significance	0.065	NA	NA	0.977926	0	-1.54	-4.89	0.053081	0.499692	0.2131	22.3	0.206832	0.8683	0.383	0.635716	0.106568
CACNA1A-D1727N	Episodic ataxia type 2 (EA2)	Uncertain_significance	0.065	NA	NA	0.977926	0	-1.54	-4.89	0.053081	0.499692	0.2131	22.3	0.206832	0.8683	0.383	0.635716	0.106568
CACNA1A-D1915N	Episodic ataxia type 2 (EA2)	Uncertain_significance	0.008	NA	NA	0.999996	0.77	-2.98	0.01	0.096943	0.664673	-0.4681	23.5	0.528632	0.3772	0.216	0.801388	0.223594
CACNA1A-D1920N	Episodic ataxia type 2 (EA2)	Uncertain_significance	0.042	NA	NA	1	1.68	-4.73	-0.17	0.137838	0.935471	-0.4223	26.4	0.994072	0.3523	0.365	0.826784	0.461849
CACNA1A-D2078E	Episodic ataxia type 2 (EA2)	Uncertain_significance	0.058	NA	NA	0.985775	2.535	-2.67	-1.71	0.11607	0.738997	0.2375	25.3	0.728159	0.6335	0.245	0.566123	0.0607027
CACNA1A-D2173N	Episodic ataxia type 2 (EA2)	Uncertain_significance	0.411	NA	NA	0.51835	2.26	-2.8	-3.81	0.197309	0.300402	-0.2626	17.65	0.659449	0.8068	0.312	0.863995	-0.547618
CACNA1A-D2175N	Episodic ataxia type 2 (EA2)	Uncertain_significance	0.411	NA	NA	0.51835	2.26	-2.8	-3.81	0.197309	0.300402	-0.2626	17.65	0.659449	0.8068	0.312	0.863995	-0.547618
CACNA1A-D263V	episodic ataxia type 2;epileptic encephalopathy, early infantile, 42	Uncertain_significance	0.086	0.697	0.901	1	0.67	-4.09	-3.92	0.528442	0.923868	0.658	27	0.931881	0.8362	0.764	0.650333	0.473909
CACNA1A-D302N	episodic ataxia type 2 (ea2),episodic ataxia type 2;spinocerebellar ataxia type 6|episodic ataxia type 2;epileptic encephalopathy, early infantile, 42|not provided	Pathogenic/likely_pathogenic	0.003	0.997	1	0.999996	3.12	-4.14	-4.42	0.884354	0.946396	1.0977	27.8	0.996541	0.9479	0.965	0.863416	0.886341
CACNA1A-D329H	not provided	Uncertain_significance	0.001	0.988	1	0.999999	4.43	-6.09	-4.32	0.435931	0.850693	1.1002	29	0.998624	0.9615	0.928	0.864993	0.901357
CACNA1A-D432N	Episodic ataxia type 2 (EA2)	Uncertain_significance	0.043	NA	NA	0.994009	2.115	-3.85	-3.87	0.382371	0.882793	0.9358	24.1	0.97133	0.876	0.527	0.831699	0.429606
CACNA1A-D517N	History of neurodevelopmental disorder,Episodic ataxia type 2 (EA2)	Uncertain_significance	0.391	NA	NA	0.990696	0.725	-2.58	-4.37	0.038171	0.630319	0.3431	22.1	0.558096	0.6442	0.43	0.62343	-0.0472764
CACNA1A-D715E	familial hemiplegic migraine type 1 (fhm1)	Pathogenic/likely_pathogenic	0	NA	NA	0.91661	2.465	-3.66	-4.32	0.602683	0.650215	0.9741	23	0.992349	0.9081	0.767	0.917882	0.267132
CACNA1A-D799V	Amyotrophic lateral sclerosis (ALS)	Uncertain_significance	0.013	NA	NA	0.999997	2.16	-5.95	-4.05	0.194028	0.591764	0.632	24.3	0.888947	0.8021	0.464	0.617439	-0.120149
CACNA1A-D879V	History of neurodevelopmental disorder	Uncertain_significance	0.01	NA	NA	0.999697	1.245	-2.34	-3.83	0.970221	0.175831	-0.0075	22.9	0.102544	0.7433	0.244	0.886334	-1.10792
CACNA1A-E101Q	epileptic,epileptic encephalopathy, early infantile, 42 (eiee42),epileptic encephalopathy, early infantile, 42	Pathogenic/likely_pathogenic	0.001	0.986	0.997	0.999992	3.27	-2.39	-0.9	0.266202	0.954542	0.5146	26.2	0.985506	0.6604	0.662	0.898027	0.930146
CACNA1A-E1024K	Episodic ataxia type 2 (EA2)	Uncertain_significance	0.042	NA	NA	0.871275	1.32	-1.68	-3.82	0.287889	0.517592	0.1912	18.15	0.463085	0.7797	0.289	0.84741	-0.452258
CACNA1A-E1264K	Episodic ataxia type 2 (EA2)	Uncertain_significance	0	NA	NA	1	3	-3.95	-4.55	0.867124	0.946641	1.1046	29.1	0.999386	0.9614	0.922	0.832855	0.8613
CACNA1A-E1528Q	History of neurodevelopmental disorder	Uncertain_significance	0.003	NA	NA	0.999914	2.095	-2.87	-3.97	0.481006	0.905407	1.0565	26	0.968485	0.9361	0.802	0.835622	0.601038
CACNA1A-E1531Q	History of neurodevelopmental disorder	Uncertain_significance	0.375	NA	NA	0.999999	0.995	-2.87	-3.54	0.130952	0.968136	0.7581	28.1	0.989444	0.8304	0.664	0.887333	0.380179
CACNA1A-E1735K	Episodic ataxia type 2 (EA2)	Uncertain_significance	0.09	NA	NA	0.964844	1.52	-2.07	-5.02	0.132265	0.278243	0.6623	22.2	0.498967	0.8555	0.467	0.670526	-0.218691
CACNA1A-E1756K	episodic ataxia type 2 (ea2)	Pathogenic/likely_pathogenic	0	NA	NA	1	3.32	-3.7	-4.4	0.649287	0.959479	1.0932	29.6	0.998754	0.9664	0.98	0.815547	0.952998
CACNA1A-E188Q	epileptic encephalopathy, early infantile, 42;episodic ataxia type 2	Uncertain_significance	0.126	0.018	0.023	0.635969	0.09	-1.51	-4.49	0.223075	0.256474	0.8638	22.4	0.452185	0.8466	0.399	0.730857	-0.109073
CACNA1A-E2049K	History of neurodevelopmental disorder	Uncertain_significance	0.01	NA	NA	0.996732	2.42	-2.96	-3.86	0.280035	0.859619	0.7213	24.1	0.957454	0.8446	0.438	0.636606	-0.0701104
CACNA1A-E2100K	Episodic ataxia type 2 (EA2)	Uncertain_significance	0.007	NA	NA	0.8528	2.015	-3.28	-1.36	0.119424	0.878634	-0.3602	24.5	0.67455	0.4357	0.319	0.853916	-0.1073
CACNA1A-E2147K	Episodic ataxia type 2 (EA2)	Uncertain_significance	0.027	NA	NA	0.90919	2.3	-1.88	-1.53	0.116677	0.812076	-0.7314	22.6	0.69875	0.4095	0.312	0.821343	-0.352944
CACNA1A-E2252K	Episodic ataxia type 2 (EA2)	Uncertain_significance	0.057	NA	NA	0.84415	2.935	-2.08	-4.1	0.701446	0.753108	0.8714	25.2	0.750696	0.8518	0.554	0.953726	0.292208
CACNA1A-E2255Q	Episodic ataxia type 2 (EA2)	Uncertain_significance	0.024	NA	NA	0.984795	2.195	-2.05	-3.92	0.569875	0.902412	0.8322	23.8	0.0810278	0.8303	0.398	0.918493	0.103344
CACNA1A-E258A	episodic ataxia type 2;epileptic encephalopathy, early infantile, 42	Uncertain_significance	0.318	0.131	0.183	0.655077	0.28	-2.69	-4.98	0.151971	0.554361	0.5474	22.7	0.959079	0.8091	0.492	0.614546	-0.260885
CACNA1A-E388K	episodic ataxia type 2 (ea2)	Pathogenic/likely_pathogenic	0.001	0.98	0.997	0.999997	3.63	-3.49	-3.24	0.218294	0.919673	1.032	32	0.996629	0.913	0.884	0.90427	0.920076
CACNA1A-E400V	episodic ataxia type 2 (ea2)	Pathogenic/likely_pathogenic	0	0.212	0.666	0.998756	4.08	-5.93	-3.43	0.494592	0.823558	0.9234	31	0.927346	0.8659	0.702	0.834388	0.560439
CACNA1A-E513Q	Episodic ataxia type 2 (EA2)	Uncertain_significance	0.798	NA	NA	0.999806	0.79	-1.71	-4.42	0.049788	0.375565	-0.3044	19.8	0.377392	0.7285	0.307	0.456285	-0.458686
CACNA1A-E565K	Episodic ataxia type 2 (EA2)	Uncertain_significance	0.001	NA	NA	0.999999	4.06	-3.79	-5.02	0.807337	0.952299	1.0606	27.1	0.999505	0.9784	0.944	0.861611	0.983908
CACNA1A-E672K	Episodic ataxia type 2 (EA2)	Uncertain_significance	0.069	NA	NA	0.889139	2.29	-1.62	-4.42	0.235439	0.466975	0.781	23.5	0.90928	0.9288	0.692	0.563573	0.22499
CACNA1A-E731A	-	Benign	0.022	NA	NA	0.999877	2.495	-5.7	-4.13	0.660109	0.943007	1.0182	29.1	0.995276	0.9066	0.763	0.598918	0.55079
CACNA1A-E918K	Episodic ataxia type 2 (EA2)	Uncertain_significance	0.031	NA	NA	0.9852	0.895	-1.21	-3.94	0.95063	0.320344	0.2002	18.4	0.447031	0.7574	0.256	0.798919	-0.352784
CACNA1A-E920K	Episodic ataxia type 2 (EA2)	Uncertain_significance	0.713	NA	NA	1	-0.09	-0.08	-3.71	0.955065	0.117928	-0.1912	16.46	0.740915	0.6207	0.513	0.789674	-0.85421
CACNA1A-E967K	Episodic ataxia type 2 (EA2)	Uncertain_significance	0.453	NA	NA	0.821079	0	-0.68	-3.71	0.884378	0.190199	-0.4076	20.4	0.189513	0.6928	0.283	0.89734	-0.724213
CACNA1A-E971G	Episodic ataxia type 2 (EA2)	Uncertain_significance	0.595	NA	NA	0.997578	-0.405	0.75	-3.83	0.958151	0.104851	-0.2336	18.36	0.0833517	0.5999	0.22	0.894755	-0.693712
CACNA1A-F1403C	episodic ataxia type 2 (ea2)	Pathogenic/likely_pathogenic	0.011	NA	NA	1	3.39	-7.92	-4.95	0.813036	0.959376	1.0981	31	0.99671	0.9651	0.947	0.836403	0.761501
CACNA1A-F1404C	episodic ataxia type 2 (ea2)	Pathogenic/likely_pathogenic	0	NA	NA	1	3.885	-7.92	-5.02	0.78781	0.967904	1.0992	32	0.999793	0.9637	0.945	0.841317	0.802237
CACNA1A-F1490S	episodic ataxia type 2 (ea2)	Pathogenic/likely_pathogenic	0	NA	NA	0.999999	3.63	-7.91	-5.29	0.868731	0.943153	1.0893	31	0.999396	0.9764	0.901	0.898903	0.576296
CACNA1A-F1555L	Episodic ataxia type 2 (EA2)	Uncertain_significance	0.115	NA	NA	0.999885	1.315	-5.67	-3.91	0.256281	0.634156	0.7063	23.1	0.250562	0.8516	0.572	0.880372	-0.0498515
CACNA1A-F1555S	episodic ataxia type 2 (ea2)	Pathogenic/likely_pathogenic	0	NA	NA	0.999999	2.9	-7.55	-4.03	0.809836	0.95839	1.0883	25.7	0.998227	0.9417	0.9	0.868193	0.581002
CACNA1A-F1814L	Episodic ataxia type 2 (EA2)	Uncertain_significance	0.073	NA	NA	0.999968	3.54	-5.94	-4.4	0.781249	0.544405	0.9977	17.09	0.993274	0.9471	0.763	0.929901	-0.102229
CACNA1A-F301L	not provided	Uncertain_significance	0.014	0.987	0.992	0.999979	4.845	-5.04	-5.69	0.870485	0.946645	1.0307	29.2	0.996741	0.9847	0.985	0.911798	0.985204
CACNA1A-F709L	Epileptic encephalopathy, early infantile, 42 (EIEE42)	Uncertain_significance	0.001	NA	NA	0.99998	2.59	-5.26	-4.8	0.698391	0.956304	1.0992	25.1	0.991657	0.9515	0.938	0.946957	0.400174
CACNA1A-G1016R	Episodic ataxia type 2 (EA2)	Uncertain_significance	0.487	NA	NA	1	1.095	-1.73	-3.87	0.273315	0.153788	-0.113	1.919	0.0890187	0.6468	0.18	0.736419	-1.28057
CACNA1A-G1035S	Episodic ataxia type 2 (EA2)	Uncertain_significance	0.031	NA	NA	0.646415	1.79	-2.07	-3.72	0.226691	0.272245	0.3569	17.04	0.226096	0.7496	0.44	0.650378	-0.228224
CACNA1A-G1056A	Episodic ataxia type 2 (EA2)	Uncertain_significance	0.35	NA	NA	0.980512	1.445	-1.89	-3.77	0.347752	0.345371	0.0029	22	0.372079	0.7298	0.214	0.530592	-0.0216277
CACNA1A-G1084S	History of neurodevelopmental disorder	Uncertain_significance	0.669	NA	NA	0.999899	0	0.34	-3.66	0.213268	0.111991	-0.2665	10.07	0.0487742	0.6339	0.202	0.394987	-0.548079
CACNA1A-G1087S	History of neurodevelopmental disorder	Uncertain_significance	0.377	NA	NA	0.993328	0.69	-1.93	-3.76	0.314169	0.167774	-0.1259	11.31	0.150179	0.6411	0.304	0.403392	-1.05205
CACNA1A-G1482R	episodic ataxia type 2 (ea2)	Pathogenic/likely_pathogenic	0.004	NA	NA	1	2.215	-7.48	-4.97	0.827215	0.846826	1.1159	25.1	0.99626	0.9507	0.792	0.806181	0.56761
CACNA1A-G1755R	Inborn genetic diseases,Episodic ataxia type 2 (EA2)	Uncertain_significance	0.001	NA	NA	1	3.9	-7.36	-4.37	0.763443	0.965458	1.1014	29.1	0.99986	0.962	0.972	0.888717	0.919939
CACNA1A-G1864S	Episodic ataxia type 2 (EA2)	Uncertain_significance	0	NA	NA	1	3.54	-5.92	-1.02	0.658743	0.965864	0.7147	27.8	0.996992	0.7213	0.759	0.820378	0.808005
CACNA1A-G1912E	epileptic encephalopathy, early infantile, 42	Uncertain_significance	0.003	NA	NA	0.999999	2.465	-6.91	-0.1	0.069169	0.939841	0.0222	32	0.9906	0.4581	0.392	0.885774	0.544577
CACNA1A-G1912R	episodic ataxia type 2;epileptic encephalopathy, early infantile, 42	Uncertain_significance	0.003	NA	NA	1	2.665	-6.91	-0.18	0.589742	0.977039	0.0796	32	0.992117	0.4781	0.446	0.893058	0.350803
CACNA1A-G2003D	Episodic ataxia type 2 (EA2)	Uncertain_significance	0.274	NA	NA	0.994459	2.075	-2.91	-3.78	0.085949	0.784401	0.6324	18.49	0.620182	0.7702	0.362	0.639425	-0.0298595
CACNA1A-G2015E	not provided	Uncertain_significance	0.031	NA	NA	0.997075	1.955	-4.1	-3.77	0.131342	0.362127	0.0837	19.97	0.971798	0.7822	0.439	0.645518	-0.0941088
CACNA1A-G2024S	Episodic ataxia type 2 (EA2)	Uncertain_significance	0.085	NA	NA	0.999384	1.83	-2.94	-3.88	0.108107	0.270922	0.2829	12.73	0.0608346	0.7731	0.309	0.462862	-0.45955
CACNA1A-G2087V	Episodic ataxia type 2 (EA2)	Uncertain_significance	0.005	NA	NA	1	2.3	-6.41	-1.37	0.377085	0.938503	0.1861	23.5	0.38229	0.5827	0.472	0.572638	0.323133
CACNA1A-G2089S	Episodic ataxia type 2 (EA2)	Uncertain_significance	0.037	NA	NA	0.679691	2.865	-4.31	-1.07	0.075911	0.617876	-0.3264	22	0.74081	0.4126	0.237	0.490088	-0.301399
CACNA1A-G2089V	Episodic ataxia type 2 (EA2)	Uncertain_significance	0.002	NA	NA	0.999982	2.515	-6.85	-1.08	0.247425	0.379651	-0.4004	20.9	0.766088	0.4047	0.44	0.523466	-0.35629
CACNA1A-G208R	not provided	Uncertain_significance	0.291	0.71	0.957	0.999986	1.26	-6.68	-4.75	0.527724	0.945023	0.779	25	0.967619	0.8869	0.792	0.931942	0.206675
CACNA1A-G2177V	Episodic ataxia type 2 (EA2),History of neurodevelopmental disorder	Uncertain_significance	0.059	NA	NA	1	2.175	-5.33	-3.9	0.420122	0.656901	0.3567	25.2	0.977211	0.9	0.499	0.878041	-0.117098
CACNA1A-G2179V	Episodic ataxia type 2 (EA2),History of neurodevelopmental disorder	Uncertain_significance	0.057	NA	NA	1	2.28	-4.42	-3.82	0.63625	0.716887	0.8852	24.8	0.944356	0.8922	0.507	0.908382	0.111386
CACNA1A-G2237C	Episodic ataxia type 2 (EA2)	Uncertain_significance	0.248	NA	NA	0.785338	1.28	-2.06	-3.78	0.887946	0.392653	0.4096	17.48	0.716918	0.8599	0.31	0.804996	-0.524057
CACNA1A-G230S	epileptic encephalopathy, early infantile, 42;episodic ataxia type 2,Episodic ataxia type 2 (EA2)	Uncertain_significance	0.105	0.815	0.992	0.999988	0.74	-5.01	-4.97	0.494702	0.909939	1.0328	25.9	0.99328	0.9354	0.854	0.854335	0.468661
CACNA1A-G230V	familial hemiplegic migraine type 1,Familial hemiplegic migraine type 1 (FHM1)	Uncertain_significance	0.03	0.993	1	1	0.56	-7.51	-4.86	0.30216	0.950763	1.0748	25.5	0.996222	0.9421	0.868	0.858038	0.725483
CACNA1A-G2425D	-	Benign	0.33	NA	NA	1	NA	-0.72	-3.76	0.977007	0.046274	-0.1217	3.445	0.0347568	0.6775	0.305	0.82317	-1.03693
CACNA1A-G266S	-	Benign	0.117	0.004	0.001	0.949986	0.24	-1.26	-3.88	0.097167	0.429743	-0.1657	14.44	0.0175996	0.6459	0.236	0.472106	-0.544148
CACNA1A-G284V	episodic ataxia type 2,Episodic ataxia type 2 (EA2)	Uncertain_significance	0.054	0.93	0.991	1	3.35	-6.37	-4.3	0.3607	0.796392	1.0075	25.3	0.984578	0.9311	0.83	0.727175	0.695663
CACNA1A-G293R	episodic,spinocerebellar,episodic ataxia type 2 (ea2) spinocerebellar ataxia 6 (sca6),episodic ataxia type 2 (ea2),spinocerebellar ataxia type 6 (sca6),spinocerebellar ataxia 6 (sca6) episodic ataxia type 2 (ea2),episodic ataxia 2 (ea2),spinocerebellar ataxia type 6|episodic ataxia type 2	Pathogenic/likely_pathogenic	0.047	1	1	1	2.77	-6.68	-4.92	0.936753	0.954845	1.1161	26.6	0.997169	0.9518	0.919	0.822955	0.802759
CACNA1A-G297R	epileptic encephalopathy, early infantile, 42;episodic ataxia type 2|not provided,Episodic ataxia type 2 (EA2)	Uncertain_significance	0	1	1	1	4.015	-6.68	-4.46	0.87586	0.953418	1.0992	26.2	0.999816	0.95	0.953	0.903646	0.861775
CACNA1A-G347S	not specified|epileptic encephalopathy, early infantile, 42;episodic ataxia type 2,Episodic ataxia type 2 (EA2)	Uncertain_significance	0.013	1	1	1	3.465	-5.22	-5.14	0.278382	0.940299	1.0951	27.1	0.998903	0.9681	0.866	0.889349	0.831105
CACNA1A-G391R	not provided|episodic ataxia type 2;epileptic encephalopathy, early infantile, 42,Episodic ataxia type 2 (EA2)	Uncertain_significance	0.021	0.999	1	1	3.44	-6.41	-3.42	0.233635	0.927816	1.0329	29.3	0.99238	0.9222	0.801	0.890992	0.90167
CACNA1A-G411W	history of neurodevelopmental disorder,History of neurodevelopmental disorder	Uncertain_significance	0.016	0.435	0.979	0.946908	1.57	-3.53	-3.23	0.465544	0.488863	0.0462	23.9	0.938719	0.8362	0.399	0.528949	0.122716
CACNA1A-G637D	episodic ataxia type 2 (ea2)	Pathogenic/likely_pathogenic	0.001	NA	NA	1	4.28	-6.65	-4.51	0.799751	0.94767	1.0637	25.6	0.998976	0.9758	0.945	0.934756	0.96318
CACNA1A-G637V	epileptic encephalopathy, early infantile, 42;episodic ataxia type 2,Episodic ataxia type 2 (EA2)	Uncertain_significance	0	NA	NA	1	3.735	-8.54	-4.6	0.632172	0.958808	1.0892	25.5	0.999178	0.9703	0.931	0.91242	0.904318
CACNA1A-G638D	Episodic ataxia type 2 (EA2)	Uncertain_significance	0.003	NA	NA	1	2.92	-6.65	-5.16	0.446899	0.94767	1.0938	26	0.994597	0.9725	0.972	0.934099	0.847283
CACNA1A-G638V	Episodic ataxia type 2 (EA2)	Uncertain_significance	0	NA	NA	1	3.77	-8.54	-5.21	0.711727	0.958808	1.0336	26	0.999178	0.9826	0.949	0.909929	0.990755
CACNA1A-G682V	not provided	Uncertain_significance	0.001	NA	NA	1	3.26	-8.23	-4.19	0.67109	0.955354	1.086	29	0.999152	0.9431	0.908	0.70933	0.84817
CACNA1A-G686S	not provided	Uncertain_significance	0.675	NA	NA	0.987534	0.41	-0.99	-4.97	0.11885	0.19906	0.3625	12.31	0.6473	0.8555	0.369	0.426144	-0.257203
CACNA1A-G938R	not provided	Uncertain_significance	0.742	NA	NA	0.969365	0.935	-1.21	-3.75	0.972548	0.287279	0.1095	15.77	0.0959656	0.8058	0.469	0.856852	-0.66926
CACNA1A-G938V	episodic ataxia type 2;epileptic encephalopathy, early infantile, 42	Uncertain_significance	0.075	NA	NA	0.997181	1.1	-1.99	-4.06	0.916997	0.334223	-0.2931	15.11	0.119296	0.8056	0.544	0.845105	-1.16527
CACNA1A-G946R	Episodic ataxia type 2 (EA2)	Uncertain_significance	0.196	NA	NA	0.994494	1.15	-1.98	-3.88	0.93345	0.104003	-0.0975	16.32	0.163078	0.7189	0.565	0.890294	-0.741298
CACNA1A-G954R	Episodic ataxia type 2 (EA2)	Uncertain_significance	0.909	NA	NA	0.948255	-0.18	-0.25	-3.49	0.941232	0.676062	-0.2015	14.91	0.20948	0.643	0.423	0.917384	-0.624233
CACNA1A-H1736L	episodic ataxia type 2 (ea2)	Pathogenic/likely_pathogenic	0	NA	NA	1	2.88	-10.2	-4.39	0.896493	0.945493	1.0948	27.2	0.999587	0.9464	0.938	0.845392	0.724174
CACNA1A-H1827D	not provided	Uncertain_significance	0.001	NA	NA	1	3.53	-8.9	-3.85	0.781289	0.959587	1.0794	29.5	0.997344	0.9297	0.872	0.836494	0.841173
CACNA1A-H2152Q	epileptic encephalopathy, early infantile, 42;episodic ataxia type 2,Episodic ataxia type 2 (EA2)	Uncertain_significance	0.099	NA	NA	0.999909	2.24	-5.5	-1.33	0.101908	0.440756	-0.7398	15.77	0.558378	0.3677	0.191	0.808246	-0.377671
CACNA1A-H2153Q	Episodic ataxia type 2 (EA2)	Uncertain_significance	0.291	NA	NA	0.911736	2.375	-5.65	-1.12	0.282418	0.510535	-0.6469	21.9	0.44871	0.4761	0.234	0.782573	-0.241194
CACNA1A-H2213Y	not provided	Uncertain_significance	0.208	NA	NA	0.69549	2.015	-2.46	-3.81	0.19867	0.734662	0.838	24.1	0.68693	0.791	0.438	0.762165	0.104563
CACNA1A-H2214R	not provided	Uncertain_significance	0.039	NA	NA	0.77003	2.015	-2.52	-3.73	0.185638	0.792016	0.4752	22.9	0.510206	0.741	0.387	0.760815	-0.134393
CACNA1A-H2216P	familial hemiplegic migraine type 1	Uncertain_significance	0.13	NA	NA	0.684412	1.935	-1.15	-3.83	0.707117	0.893702	0.8426	22.7	0.349794	0.8529	0.389	0.768567	-0.118765
CACNA1A-H2216Y	not provided	Uncertain_significance	0.079	NA	NA	0.680211	1.935	-1.26	-3.85	0.704098	0.781745	0.9104	21.8	0.449037	0.8691	0.357	0.806654	-0.0465611
CACNA1A-H2219P	history of neurodevelopmental disorder|intellectual disability	Uncertain_significance	0.17	NA	NA	0.992454	1.1	-2.56	-3.81	0.673043	0.834659	0.6984	23.1	0.411506	0.8615	0.358	0.835609	-0.090328
CACNA1A-H253Y	episodic,episodic ataxia type 2 (ea2),episodic ataxia 2 (ea2),episodic ataxia type 2|episodic ataxia type 2;epileptic encephalopathy, early infantile, 42	Pathogenic/likely_pathogenic	0.007	0.992	0.997	0.999996	1.95	-5.01	-4.92	0.227467	0.945613	1.0778	27.1	0.994857	0.9422	0.916	0.831237	0.7808
CACNA1A-H962P	Episodic ataxia type 2 (EA2)	Uncertain_significance	0.027	NA	NA	0.972389	1.685	-6.05	-4.08	0.961379	0.229028	0.0107	20.3	0.214897	0.8099	0.305	0.892488	-0.63419
CACNA1A-I108V	Epileptic encephalopathy, early infantile, 42 (EIEE42)	Uncertain_significance	0.013	0.891	0.913	0.999717	3.38	-0.8	-0.43	0.113424	0.95532	0.2619	25.7	0.96205	0.5489	0.552	0.832435	0.842662
CACNA1A-I1110F	Episodic ataxia type 2 (EA2)	Uncertain_significance	0.068	NA	NA	1	0	-1.25	-3.8	0.724286	0.101797	-0.2379	5.336	0.0482564	0.6025	0.224	0.420122	-1.23182
CACNA1A-I1380F	Episodic ataxia type 2 (EA2)	Uncertain_significance	0	NA	NA	1	2.855	-3.56	-4.91	0.635629	0.956447	1.0859	28.3	0.992549	0.9467	0.946	0.931993	0.6092
CACNA1A-I153T	not provided	Uncertain_significance	0.001	0.055	0.096	0.529471	2.84	-3.27	-5.08	0.056348	0.93745	1.1701	24.2	0.982226	0.9037	0.756	0.811707	0.301038
CACNA1A-I1708T	spinocerebellar ataxia type 6 (sca6),familial hemiplegic migraine type 1 (fhm1),episodic ataxia type 2 (ea2),spinocerebellar ataxia 6 (sca6),familial hemiplegic migraine type 1|spinocerebellar ataxia type 6|episodic ataxia type 2|episodic ataxia type 2;epileptic encephalopathy, early infantile, 42	Pathogenic/likely_pathogenic	0	NA	NA	1	3.515	-4.46	-5.26	0.874519	0.955074	1.0815	28.2	0.997146	0.9749	0.974	0.905255	0.905873
CACNA1A-I1709T	spinocerebellar ataxia 6 (sca6),familial hemiplegic migraine type 1 (fhm1),episodic ataxia type 2 (ea2),spinocerebellar ataxia type 6 (sca6)	Pathogenic/likely_pathogenic	0	NA	NA	0.999999	3.935	-4.46	-5.27	0.816841	0.94856	1.0751	27.8	0.998834	0.975	0.969	0.887817	0.927617
CACNA1A-I1810L	familial hemiplegic migraine type 1 (fhm1)	Pathogenic/likely_pathogenic	0.002	NA	NA	0.999998	2.9	-1.98	-5.41	0.685511	0.962353	1.0915	29.1	0.922112	0.9727	0.941	0.93256	0.736434
CACNA1A-I219F	episodic ataxia type 2;epileptic encephalopathy, early infantile, 42	Uncertain_significance	0.034	0.996	0.999	0.999999	2.71	-3.34	-4.93	0.581547	0.935354	1.1005	27.2	0.981583	0.9499	0.916	0.879803	0.75733
CACNA1A-I239T	not provided	Uncertain_significance	0.002	0.412	0.801	0.999894	4.185	-2.63	-5.37	0.638357	0.943207	1.0942	25.8	0.996982	0.9641	0.907	0.821033	0.702491
CACNA1A-I344L	not provided	Uncertain_significance	0.003	0.97	0.981	0.999896	3.045	-1.74	-5.21	0.340146	0.943644	1.1042	28.4	0.953101	0.9633	0.916	0.898971	0.761217
CACNA1A-I345M	episodic ataxia type 2|epileptic encephalopathy, early infantile, 42;episodic ataxia type 2,Episodic ataxia type 2 (EA2)	Uncertain_significance	0.017	0.998	0.999	0.999649	3.06	-2.58	-5.1	0.138426	0.870768	1.0715	26.9	0.957147	0.963	0.832	0.835115	0.778757
CACNA1A-I458N	Episodic ataxia type 2 (EA2)	Uncertain_significance	0.014	NA	NA	0.999451	1.765	-5.66	-3.86	0.107232	0.954414	0.0928	28.7	0.984655	0.8537	0.613	0.845701	0.470131
CACNA1A-I559T	epileptic encephalopathy, early infantile, 42;episodic ataxia type 2	Uncertain_significance	0.177	NA	NA	0.999987	2.025	-4.39	-5.1	0.253062	0.6995	1.0881	24	0.985832	0.959	0.871	0.87795	0.554309
CACNA1A-I567L	History of neurodevelopmental disorder	Uncertain_significance	0.412	NA	NA	0.837074	1.125	-1.4	-4.95	0.099697	0.447372	0.7879	18.51	0.870495	0.9276	0.555	0.70852	-0.0212529
CACNA1A-I614M	episodic ataxia type 2 (ea2)	Pathogenic/likely_pathogenic	0.001	NA	NA	0.986216	3.315	-2.85	-5.14	0.332937	0.692975	1.0964	25.4	0.994567	0.962	0.835	0.882345	0.668889
CACNA1A-I712V	episodic ataxia type 2 (ea2)	Pathogenic/likely_pathogenic	0.178	NA	NA	0.999676	1.835	-0.92	-4.58	0.250635	0.957271	0.9684	22.6	0.931335	0.9195	0.802	0.840353	0.351744
CACNA1A-K1335E	familial hemiplegic migraine type 1 (fhm1)	Pathogenic/likely_pathogenic	0.013	NA	NA	0.999979	1.16	-3.9	-4.92	0.303381	0.880463	1.0866	29.3	0.96041	0.9189	0.807	0.875066	0.495646
CACNA1A-K1411E	Episodic ataxia type 2 (EA2)	Uncertain_significance	0.023	NA	NA	0.999996	2.435	-3.96	-3.96	0.582848	0.959335	0.9826	29.8	0.991183	0.8959	0.876	0.720904	0.598256
CACNA1A-K2204R	Episodic ataxia type 2 (EA2)	Uncertain_significance	0.194	NA	NA	0.97894	2.18	-1.03	-4.04	0.258112	0.613153	0.3996	23.2	0.398167	0.7583	0.351	0.787553	-0.17723
CACNA1A-K471N	epileptic encephalopathy, early infantile, 42;episodic ataxia type 2,Episodic ataxia type 2 (EA2)	Uncertain_significance	0.003	NA	NA	0.892219	1.79	-3.33	-3.83	0.307617	0.67202	0.4704	24.5	0.921292	0.7799	0.443	0.739797	-0.218112
CACNA1A-K472N	Episodic ataxia type 2 (EA2)	Uncertain_significance	0.133	NA	NA	0.855755	2.985	-4.43	-3.99	0.219267	0.678348	0.1682	21.7	0.326183	0.8851	0.454	0.775795	-0.79516
CACNA1A-K762E	History of neurodevelopmental disorder	Uncertain_significance	0.143	NA	NA	0.995535	1.725	-3.2	-3.92	0.080283	0.684226	0.0627	21.5	0.460085	0.7837	0.367	0.602117	-0.266184
CACNA1A-L1179V	Episodic ataxia type 2 (EA2)	Uncertain_significance	0.412	NA	NA	0.989058	1.245	-0.6	1.13	0.016532	0.210014	-1.0335	15.62	0.16916	0.0671	0.079	0.381549	-0.350089
CACNA1A-L1243V	History of neurodevelopmental disorder	Uncertain_significance	0.003	NA	NA	0.992682	2.68	-2.62	1.11	0.022377	0.805893	-0.8832	24.4	0.857151	0.1513	0.164	0.736665	0.2574
CACNA1A-L231R	not provided	Uncertain_significance	0	0.967	0.997	0.999956	4.665	-4.94	-5.41	0.657415	0.949076	1.0501	27.9	0.999177	0.9816	0.975	0.844615	0.981664
CACNA1A-L354F	Familial hemiplegic migraine type 1 (FHM1)	Uncertain_significance	0.001	0.998	1	0.999999	4.185	-3.35	-5.68	0.619155	0.883829	1.0306	26.7	0.998113	0.9852	0.932	0.800873	0.946315
CACNA1A-L354V	not provided	Uncertain_significance	0.01	0.994	0.999	0.999992	3.45	-2.48	-5.59	0.274623	0.893624	1.0797	23.5	0.986912	0.9791	0.851	0.768586	0.841557
CACNA1A-L356P	not provided	Uncertain_significance	0	0.999	1	1	4.01	-5.53	-5.24	0.569645	0.978651	1.0724	32	0.99964	0.9768	0.984	0.926601	0.926998
CACNA1A-L389F	episodic,episodic ataxia type 2 (ea2),episodic ataxia 2 (ea2)	Pathogenic/likely_pathogenic	0.032	0.994	0.999	0.999998	2.635	-3.16	-4.54	0.212268	0.942584	1.0981	33	0.990632	0.9554	0.858	0.865184	0.900031
CACNA1A-L389P	familial hemiplegic migraine type 1	Uncertain_significance	0.013	0.997	0.999	1	4.02	-6.01	-4.58	0.590894	0.977737	1.092	29.8	0.997502	0.968	0.955	0.906249	0.955109
CACNA1A-L630S	not provided	Uncertain_significance	0	NA	NA	0.999949	4.165	-5.7	-5.02	0.565746	0.939354	1.0896	27.6	0.99964	0.9709	0.953	0.925176	0.923987
CACNA1A-L911R	Episodic ataxia type 2 (EA2)	Uncertain_significance	0.528	NA	NA	1	0	0.25	-3.66	0.975607	0.066732	-0.1355	6.377	0.0181401	0.515	0.16	0.745036	-1.55192
CACNA1A-M1113L	Episodic ataxia type 2 (EA2)	Uncertain_significance	1	NA	NA	1	0	-0.32	-3.6	0.79789	0.090217	-0.2729	0.037	0.022343	0.5376	0.242	0.377052	-1.41778
CACNA1A-M1218V	Episodic ataxia type 2 (EA2)	Uncertain_significance	0.103	NA	NA	0.99998	1.325	-1.58	1.42	0.014746	0.81408	-1.0728	22.1	0.257109	0.1018	0.098	0.659018	-0.0879704
CACNA1A-M1575V	Episodic ataxia type 2 (EA2)	Uncertain_significance	0.057	NA	NA	0.872585	2.765	-3.26	-4.22	0.356863	0.617936	0.7894	22.9	0.851746	0.8717	0.573	0.669946	0.0807469
CACNA1A-M1747I	Episodic ataxia type 2 (EA2)	Uncertain_significance	0.056	NA	NA	1	0.635	-3.7	-4.32	0.457974	0.882463	1.06	23.6	0.97567	0.9033	0.85	0.878642	0.210573
CACNA1A-M1960I	not provided	Uncertain_significance	0.057	NA	NA	0.999998	2.045	-2.5	-0.14	0.058019	0.84194	-0.2454	23.5	0.977284	0.3786	0.32	0.799195	0.328716
CACNA1A-M2122L	Episodic ataxia type 2 (EA2)	Uncertain_significance	0.067	NA	NA	0.959482	2.57	-2.67	-1.22	0.163344	0.931202	-0.2052	23	0.80172	0.4857	0.394	0.85065	0.0275838
CACNA1A-M249V	epileptic encephalopathy, early infantile, 42;episodic ataxia type 2,Episodic ataxia type 2 (EA2)	Uncertain_significance	0.425	0.015	0.003	0.972701	2.13	-3.05	-4.99	0.093448	0.680548	0.8799	21.4	0.321056	0.9001	0.671	0.731528	0.0833103
CACNA1A-M483V	Episodic ataxia type 2 (EA2)	Uncertain_significance	0.061	NA	NA	0.941012	1.07	-2.72	-3.75	0.073249	0.675799	0.9252	23.1	0.823346	0.8861	0.49	0.691186	0.194963
CACNA1A-M531V	Episodic ataxia type 2 (EA2)	Uncertain_significance	0.078	NA	NA	0.973681	0.31	-2.51	-4.84	0.324175	0.516385	0.8724	22.9	0.218376	0.8722	0.744	0.669549	-0.148886
CACNA1A-M59V	epileptic encephalopathy, early infantile, 42,Epileptic encephalopathy, early infantile, 42 (EIEE42)	Uncertain_significance	0.022	0.013	0.067	0.984051	3.25	-2.91	-3.89	0.960095	0.894377	0.8846	24.2	0.983164	0.862	0.747	0.895328	0.170517
CACNA1A-M798T	episodic ataxia type 2 (ea2)	Pathogenic/likely_pathogenic	0.03	NA	NA	0.999333	1.04	-3.43	-3.74	0.067757	0.555151	-0.2971	19.23	0.160246	0.6496	0.55	0.709824	-0.638961
CACNA1A-N1156I	Episodic ataxia type 2 (EA2)	Uncertain_significance	0.021	NA	NA	0.903054	1.845	-3.25	1.28	0.056791	0.32645	-1.0429	22.4	0.521713	0.0498	0.124	0.503173	-0.280207
CACNA1A-N1156S	Episodic ataxia type 2 (EA2)	Uncertain_significance	0.031	NA	NA	0.989627	1.155	-1.63	1.33	0.031567	0.266868	-1.0368	16.44	0.153969	0.0396	0.053	0.456563	-0.463129
CACNA1A-N1933S	History of neurodevelopmental disorder	Uncertain_significance	0.071	NA	NA	0.999744	0.975	-4.37	-0.02	0.08066	0.938052	-0.3251	22.7	0.926198	0.3632	0.326	0.669717	0.240271
CACNA1A-N2111D	episodic ataxia type 2;epileptic encephalopathy, early infantile, 42	Uncertain_significance	0.35	NA	NA	0.95559	2.015	-1.44	-1.09	0.121334	0.335923	-0.9353	19.32	0.111077	0.2112	0.22	0.746496	-0.63299
CACNA1A-N353K	episodic ataxia type 2 (ea2),episodic ataxia type 2	Pathogenic/likely_pathogenic	0.001	0.996	0.999	0.999584	4.825	-5.22	-5.67	0.346226	0.707337	1.0615	25.1	0.998019	0.9842	0.902	0.886122	0.782293
CACNA1A-N390K	not provided|epileptic encephalopathy, early infantile, 42;episodic ataxia type 2	Uncertain_significance	0.003	0.986	0.997	0.992099	1.355	-4.57	-2.76	0.059644	0.394508	0.1366	22	0.992131	0.6982	0.492	0.870826	0.0183641
CACNA1A-N390S	not provided	Uncertain_significance	0.025	0.97	0.997	0.999849	2.33	-3.56	-3.15	0.098357	0.935343	0.8697	26.3	0.937504	0.8577	0.662	0.787901	0.718301
CACNA1A-N716T	epileptic encephalopathy, early infantile, 42 (eiee42)	Pathogenic/likely_pathogenic	0	NA	NA	0.999943	2.465	-5.5	-4.41	0.419125	0.953726	1.0401	26.9	0.996795	0.9244	0.886	0.878777	0.600339
CACNA1A-N75K	epileptic encephalopathy, early infantile, 42;episodic ataxia type 2	Uncertain_significance	0.001	0.968	0.993	0.999964	3.26	-4.36	0.6	0.680196	0.932919	-0.4395	30	0.996576	0.2887	0.348	0.93117	0.480399
CACNA1A-N834T	episodic ataxia type 2;epileptic encephalopathy, early infantile, 42|not provided|history of neurodevelopmental disorder,History of neurodevelopmental disorder,Episodic ataxia type 2 (EA2)	Uncertain_significance	0.114	NA	NA	0.990196	1.555	-3.06	-3.79	0.141697	0.65868	0.3259	25.8	0.975161	0.8627	0.385	0.779776	0.141243
CACNA1A-N835T	Episodic ataxia type 2 (EA2),History of neurodevelopmental disorder	Uncertain_significance	0.328	NA	NA	0.996259	1.87	-2.78	-3.81	0.107806	0.744007	0.3623	24.4	0.963249	0.8825	0.399	0.775817	0.210661
CACNA1A-N85S	episodic ataxia type 2;epileptic encephalopathy, early infantile, 42	Uncertain_significance	0.002	0.935	0.993	0.998887	3.43	-3.62	-0.83	0.789923	0.669696	0.1268	24.7	0.883173	0.5401	0.588	0.720677	0.505371
CACNA1A-P1060R	not specified	Uncertain_significance	0.559	NA	NA	0.996732	1.75	-2.25	-3.8	0.393034	0.240679	-0.2422	21.4	0.363538	0.6727	0.269	0.443781	-0.309954
CACNA1A-P1060S	epileptic encephalopathy, early infantile, 42;episodic ataxia type 2,Episodic ataxia type 2 (EA2)	Uncertain_significance	1	NA	NA	0.995445	0.71	-1.02	-3.62	0.361016	0.457661	-0.565	16.25	0.0694457	0.6298	0.232	0.390187	-0.32677
CACNA1A-P1061S	Episodic ataxia type 2 (EA2)	Uncertain_significance	0.11	NA	NA	0.630156	1.59	-2.9	-3.68	0.568525	0.680591	0.1025	22	0.444244	0.6781	0.347	0.445422	-0.00208971
CACNA1A-P1137A	-	Benign	0.026	NA	NA	0.874699	0	-2.76	-3.67	0.25429	0.231296	-0.4211	18.44	0.55625	0.6538	0.298	0.45922	-0.300681
CACNA1A-P1137L	episodic ataxia type 2;epileptic encephalopathy, early infantile, 42	Uncertain_significance	0.005	NA	NA	0.999987	1.15	-3.01	-3.7	0.47832	0.378271	-0.088	22.5	0.948562	0.7309	0.288	0.512032	-0.0434119
CACNA1A-P1137R	not provided|familial hemiplegic migraine type 1;spinocerebellar ataxia type 6;episodic ataxia type 2;epileptic encephalopathy, early infantile, 42|episodic ataxia type 2;epileptic encephalopathy, early infantile, 42,Episodic ataxia type 2 (EA2)	Uncertain_significance	0.013	NA	NA	0.996554	0.805	-3.28	-3.73	0.51402	0.438633	-0.0185	23.3	0.926202	0.7683	0.377	0.50882	0.0343764
CACNA1A-P1138R	Episodic ataxia type 2 (EA2)	Uncertain_significance	0.032	NA	NA	0.9023	1.67	-3.21	-3.72	0.500109	0.547508	0.1082	24.1	0.954565	0.7676	0.439	0.570083	0.174707
CACNA1A-P1141R	Episodic ataxia type 2 (EA2)	Uncertain_significance	0.063	NA	NA	0.996652	1.5	-3.4	1.17	0.116179	0.757788	-1.0232	25.7	0.97137	0.0969	0.186	0.626181	0.284912
CACNA1A-P1176S	episodic ataxia type 2;epileptic encephalopathy, early infantile, 42	Uncertain_significance	0.077	NA	NA	0.994182	2.05	-3.34	1.19	0.054977	0.393316	-0.9952	18.12	0.750216	0.1116	0.084	0.413831	-0.0667081
CACNA1A-P1177R	not provided|episodic ataxia type 2;epileptic encephalopathy, early infantile, 42,Episodic ataxia type 2 (EA2)	Uncertain_significance	0.412	NA	NA	0.999991	1.79	-2.82	1.11	0.032587	0.803522	-0.9364	25.6	0.971404	0.2319	0.282	0.521359	0.545854
CACNA1A-P1177S	epileptic encephalopathy, early infantile, 42;episodic ataxia type 2	Uncertain_significance	0.158	NA	NA	1	1.455	-1.61	1.38	0.009906	0.07463	-1.0119	10.46	0.0794247	0.054	0.032	0.298784	-0.739025
CACNA1A-P1177T	not provided	Uncertain_significance	0.031	NA	NA	0.98982	2.625	-3.61	1.07	0.017766	0.79381	-0.9988	24.6	0.968745	0.2183	0.22	0.476985	0.389987
CACNA1A-P1178R	Episodic ataxia type 2 (EA2)	Uncertain_significance	0.01	NA	NA	0.999277	2.625	-4.25	1.03	0.029503	0.7364	-0.9203	24.5	0.420409	0.2598	0.233	0.506988	0.463023
CACNA1A-P1196L	Episodic ataxia type 2 (EA2)	Uncertain_significance	0.061	NA	NA	0.999934	2.24	-4.94	1.17	0.035711	0.733505	-1.0807	24	0.984815	0.0958	0.119	0.702647	-0.033262
CACNA1A-P1219L	not provided	Uncertain_significance	0.564	NA	NA	1	0.86	-4.33	1.48	0.026859	0.663245	-1.1004	19.13	0.598587	0.0472	0.094	0.783955	-0.517984
CACNA1A-P1353L	Episodic ataxia type 2 (EA2)	Uncertain_significance	0	NA	NA	1	3.15	-9.9	-4.64	0.82202	0.950432	1.0895	32	0.999911	0.9483	0.794	0.939342	0.445628
CACNA1A-P1996L	Episodic ataxia type 2 (EA2)	Uncertain_significance	0.304	NA	NA	0.999998	1.78	-3.69	-3.77	0.221361	0.907304	0.5494	23.6	0.520869	0.8082	0.409	0.744606	-0.402876
CACNA1A-P2002S	Episodic ataxia type 2 (EA2)	Uncertain_significance	0.175	NA	NA	1	2.005	-3.16	-3.72	0.214371	0.279777	0.0791	11.75	0.155271	0.7611	0.18	0.49978	-0.588862
CACNA1A-P2095L	Episodic ataxia type 2 (EA2)	Uncertain_significance	0.013	NA	NA	1	3.055	-9.28	-2.28	0.758508	0.922054	0.7356	26.9	0.989763	0.7822	0.628	0.793617	0.734822
CACNA1A-P2145L	History of neurodevelopmental disorder,Episodic ataxia type 2 (EA2)	Uncertain_significance	0.038	NA	NA	1	1.665	-5.38	-3.86	0.491507	0.824763	0.5366	22.8	0.689121	0.7505	0.524	0.80157	0.0277642
CACNA1A-P2221H	Episodic ataxia type 2 (EA2)	Uncertain_significance	0.131	NA	NA	0.982802	0.55	0.71	-3.74	0.767477	0.19441	-0.3996	18.55	0.478383	0.5637	0.261	0.873277	-0.62014
CACNA1A-P2221L	not specified	Uncertain_significance	0.048	NA	NA	0.90141	0.145	-1.09	-3.72	0.817636	0.366286	0.1275	20.3	0.606488	0.6742	0.263	0.865553	-0.425088
CACNA1A-P2222L	history of neurodevelopmental disorder,History of neurodevelopmental disorder	Uncertain_significance	0.096	NA	NA	0.965055	1.355	-0.94	-3.69	0.91216	0.676114	0.2025	20.9	0.182278	0.7161	0.27	0.84592	-0.263604
CACNA1A-P2223H	Episodic ataxia type 2 (EA2)	Uncertain_significance	0.004	NA	NA	0.997412	1.18	-1.27	-3.73	0.624452	0.682154	0.2237	24.8	0.850313	0.7761	0.315	0.833418	-0.107365
CACNA1A-P2223L	History of neurodevelopmental disorder	Uncertain_significance	0.096	NA	NA	0.965055	1.355	-0.94	-3.69	0.91216	0.676114	0.2025	20.9	0.182278	0.7161	0.27	0.84592	-0.263604
CACNA1A-P2234L	Episodic ataxia type 2 (EA2)	Uncertain_significance	0.249	NA	NA	0.678045	0.77	-3.32	-3.74	0.797356	0.25545	0.019	17.83	0.657467	0.6869	0.25	0.817746	-0.51682
CACNA1A-P225R	epileptic encephalopathy, early infantile, 42	Pathogenic/likely_pathogenic	0.001	0.999	1	1	3.43	-7.38	-4.88	0.9345	0.939695	1.1048	27.9	0.998098	0.9668	0.914	0.883383	0.978762
CACNA1A-P647L	episodic ataxia type 2;epileptic encephalopathy, early infantile, 42	Uncertain_significance	0.001	NA	NA	1	2.995	-9.15	-4.52	0.609264	0.941003	1.0987	29.5	0.999877	0.9601	0.827	0.835087	0.956805
CACNA1A-P64S	epileptic encephalopathy, early infantile, 42	Uncertain_significance	0.002	0.992	1	0.999969	2.595	-5.79	-4.12	0.935378	0.912696	1.0764	29.5	0.996752	0.9371	0.907	0.933183	0.781755
CACNA1A-P929L	Episodic ataxia type 2 (EA2)	Uncertain_significance	0.127	NA	NA	0.878154	1.15	-2.13	-3.73	0.919432	0.396858	-0.1215	23.4	0.154005	0.7466	0.412	0.828058	-0.350527
CACNA1A-P965H	History of neurodevelopmental disorder	Uncertain_significance	0.092	NA	NA	0.991403	1.2	-1.19	-3.78	0.988857	0.172291	0.3371	22.7	0.301657	0.8773	0.33	0.881478	-0.17011
CACNA1A-P965S	Episodic ataxia type 2 (EA2)	Uncertain_significance	0.25	NA	NA	0.988185	0.85	-0.86	-3.69	0.989106	0.179855	-0.0811	18.16	0.0711036	0.7266	0.249	0.86522	-0.750628
CACNA1A-Q1058P	Episodic ataxia type 2 (EA2)	Uncertain_significance	0.034	NA	NA	0.847287	1.4	-3.44	-3.89	0.389638	0.512102	0.1137	20.2	0.392078	0.7913	0.278	0.501529	-0.0309274
CACNA1A-Q1305P	Episodic ataxia type 2 (EA2)	Uncertain_significance	1	NA	NA	0.998629	-1.785	-0.54	-4.92	0.303932	0.657088	0.0465	18.38	0.0315417	0.6116	0.515	0.658699	-0.53534
CACNA1A-Q1975P	cacna1a-related disorder	Pathogenic/likely_pathogenic	0.007	NA	NA	0.999991	1.7	-4.86	-0.29	0.306868	0.975861	-0.1967	24.3	0.985844	0.3992	0.639	0.703018	0.289058
CACNA1A-Q2231R	Episodic ataxia (EA)	Uncertain_significance	0.229	NA	NA	0.999584	0.75	-1.03	-3.75	0.612417	0.11976	0.0321	20.1	0.198552	0.7186	0.374	0.804912	-0.45676
CACNA1A-Q2244H	Episodic ataxia type 2 (EA2)	Uncertain_significance	0.63	NA	NA	0.970822	1.355	-0.27	-3.82	0.658899	0.356018	-0.071	11.89	0.45045	0.6303	0.229	0.876308	-0.492571
CACNA1A-Q384R	episodic ataxia type 2;epileptic encephalopathy, early infantile, 42	Uncertain_significance	0.002	0.953	0.987	0.999909	3.125	-3.49	-3.67	0.284351	0.940142	1.0466	27.2	0.984773	0.9146	0.856	0.885417	0.84034
CACNA1A-Q764H	not provided	Uncertain_significance	0.004	NA	NA	0.812164	2.05	-3.66	-3.96	0.097972	0.398114	0.2899	13.59	0.976535	0.8634	0.418	0.620717	-0.635641
CACNA1A-R1002G	history of neurodevelopmental disorder,History of neurodevelopmental disorder	Uncertain_significance	0.215	NA	NA	0.926037	1.715	-1.92	-3.92	0.861699	0.345273	0.0916	19.5	0.84103	0.8032	0.282	0.920146	-0.144276
CACNA1A-R1003G	History of neurodevelopmental disorder	Uncertain_significance	0.33	NA	NA	0.998192	1.425	-2.53	-3.94	0.750993	0.288056	-0.2227	10.61	0.167862	0.7521	0.327	0.90116	-0.850479
CACNA1A-R1007P	Episodic ataxia type 2 (EA2)	Uncertain_significance	0.006	NA	NA	0.986133	1.87	-4.66	-4.11	0.545131	0.92032	0.6492	24.6	0.894786	0.9324	0.598	0.94173	0.380799
CACNA1A-R1007W	Episodic ataxia type 2 (EA2)	Uncertain_significance	0.001	NA	NA	0.975743	2.215	-5.6	-4.13	0.689118	0.750442	0.6518	23	0.874283	0.9317	0.579	0.952763	0.187546
CACNA1A-R1019P	Episodic ataxia type 2 (EA2)	Uncertain_significance	0.203	NA	NA	0.998963	1.65	-1.9	-3.89	0.500483	0.471932	-0.0741	17.62	0.24692	0.6306	0.308	0.793175	-0.703108
CACNA1A-R1019Q	Episodic ataxia type 2 (EA2)	Uncertain_significance	0.357	NA	NA	0.999869	1.3	-0.83	-3.83	0.450337	0.085674	-0.1671	16.76	0.551621	0.5705	0.276	0.752571	-0.837288
CACNA1A-R1057H	Episodic ataxia type 2 (EA2)	Uncertain_significance	0.067	NA	NA	0.9944	1.355	-2.13	-3.93	0.485696	0.641398	0.7716	22.6	0.0483274	0.8415	0.372	0.5695	0.199287
CACNA1A-R1123Q	episodic ataxia type 2;epileptic encephalopathy, early infantile, 42,Episodic ataxia type 2 (EA2)	Uncertain_significance	0.071	NA	NA	0.617009	0.69	-1.73	-3.74	0.544947	0.316521	-0.1403	19.72	0.0410948	0.6945	0.243	0.37407	-0.455143
CACNA1A-R1123W	episodic ataxia type 2;epileptic encephalopathy, early infantile, 42	Uncertain_significance	0.089	NA	NA	0.752608	0.69	-3.26	-3.84	0.627467	0.6084	0.1496	20.2	0.232847	0.751	0.374	0.460545	-0.2915
CACNA1A-R1124Q	Episodic ataxia type 2 (EA2)	Uncertain_significance	0.071	NA	NA	0.617009	0.69	-1.73	-3.74	0.544947	0.316521	-0.1403	19.72	0.0410948	0.6945	0.243	0.37407	-0.455143
CACNA1A-R1162G	Episodic ataxia type 2 (EA2)	Uncertain_significance	0.284	NA	NA	0.589621	1.04	-2.52	1.28	0.081143	0.633134	-1.0244	22.7	0.62784	0.0611	0.124	0.362583	-0.31262
CACNA1A-R1234H	not specified	Uncertain_significance	0	NA	NA	1	2.19	-4.93	0.89	0.201475	0.940232	-0.2428	28.1	0.996012	0.3238	0.543	0.75218	0.816884
CACNA1A-R1234P	episodic ataxia type 2;epileptic encephalopathy, early infantile, 42,Episodic ataxia type 2 (EA2)	Uncertain_significance	0	NA	NA	1	2.885	-6.9	0.88	0.264065	0.977039	-0.2482	29.5	0.997356	0.321	0.604	0.764922	0.802705
CACNA1A-R1235P	Episodic ataxia type 2 (EA2)	Uncertain_significance	0.001	NA	NA	0.997214	2.85	-6.59	0.98	0.136825	0.822791	-0.6893	27.8	0.99732	0.2231	0.273	0.693117	0.416075
CACNA1A-R1273W	Episodic ataxia type 2 (EA2)	Uncertain_significance	0.053	NA	NA	0.94327	1.855	-7.72	-4.42	0.236188	0.422263	0.841	23	0.996033	0.8702	0.595	0.75837	-0.504869
CACNA1A-R1310H	Episodic ataxia type 2 (EA2)	Uncertain_significance	0.014	NA	NA	1	2.95	-4.73	-5.22	0.489574	0.943586	1.0958	24.8	0.996385	0.9655	0.895	0.871851	0.642162
CACNA1A-R1346Q	familial hemiplegic migraine type 1 (fhm1)	Pathogenic/likely_pathogenic	0	NA	NA	1	4.745	-3.96	-5.03	0.875938	0.954774	1.0282	31	0.999944	0.9836	0.984	0.91334	1.05302
CACNA1A-R1349Q	familial hemiplegic migraine type 1 (fhm1),episodic ataxia type 2 (ea2),spinocerebellar ataxia type 6 (sca6),epileptic encephalopathy, early infantile, 42 (eiee42),inborn genetic diseases	Pathogenic/likely_pathogenic	0	NA	NA	1	5.085	-3.96	-5.12	0.91332	0.954774	1.0495	31	0.999934	0.9815	0.987	0.921752	1.01767
CACNA1A-R1352Q	inborn genetic diseases,spinocerebellar ataxia type 6 (sca6),episodic ataxia type 2 (ea2),epileptic encephalopathy, early infantile, 42 (eiee42)	Pathogenic/likely_pathogenic	0	NA	NA	1	5.08	-3.96	-6.27	0.938579	0.954774	0.9735	29.8	0.999934	0.9912	0.983	0.90564	1.01486
CACNA1A-R1359W	cacna1a-associated disorders	Pathogenic/likely_pathogenic	0.001	NA	NA	1	4.63	-7.92	-5.15	0.884326	0.897843	1.0559	33	0.999961	0.9807	0.941	0.918818	0.918201
CACNA1A-R1558H	Episodic ataxia type 2 (EA2),History of neurodevelopmental disorder	Uncertain_significance	0.038	NA	NA	1	1.66	-4.26	-4.05	0.524748	0.776684	1.0398	24.1	0.954186	0.9073	0.73	0.809701	0.277036
CACNA1A-R1627C	Episodic ataxia type 2 (EA2)	Uncertain_significance	0	NA	NA	0.999998	3.735	-6.9	-5.25	0.472387	0.924108	1.0904	32	0.994237	0.9732	0.875	0.897205	0.665072
CACNA1A-R1627H	Episodic ataxia type 2 (EA2)	Uncertain_significance	0.069	NA	NA	0.999118	2.535	-4.28	-5.22	0.317235	0.639064	1.0769	23.4	0.891575	0.9564	0.836	0.872912	0.331691
CACNA1A-R1661H	episodic ataxia type 2 (ea2)	Pathogenic/likely_pathogenic	0.001	NA	NA	1	5.215	-4.73	-5.03	0.866021	0.788731	0.9838	27.9	0.998541	0.9863	0.911	0.786745	0.960553
CACNA1A-R1664Q	History of neurodevelopmental disorder,Episodic ataxia type 2 (EA2),Spinocerebellar ataxia type 6 (SCA6),Global developmental delay (DD),Chronic and progressive ataxia,Non-progressive congenital cerebellar ataxia	Uncertain_significance	0.001	NA	NA	1	4.615	-3.83	-5.12	0.887747	0.95211	1.0182	32	0.998787	0.9839	0.967	0.81227	1.05643
CACNA1A-R1667Q	Spastic ataxia	Uncertain_significance	0.001	NA	NA	1	4.98	-3.83	-6.27	0.954656	0.946625	0.9254	30	0.998844	0.9929	0.914	0.860867	1.07852
CACNA1A-R1667W	familial hemiplegic migraine type 1 (fhm1)	Pathogenic/likely_pathogenic	0	NA	NA	1	5.325	-7.66	-6.3	0.889019	0.863653	0.9257	29.2	0.9996	0.9931	0.889	0.91338	0.886477
CACNA1A-R1673P	cerebellar ataxia	Pathogenic/likely_pathogenic	0	NA	NA	1	2.97	-6.71	-5.03	0.695688	0.984	1.0929	32	0.997382	0.9724	0.978	0.906152	0.89377
CACNA1A-R1679C	Episodic ataxia type 2 (EA2)	Uncertain_significance	0	NA	NA	1	5.05	-7.66	-5.23	0.833279	0.960764	1.0016	32	0.999843	0.9851	0.959	0.92835	1.13944
CACNA1A-R1780Q	Episodic ataxia type 2 (EA2)	Uncertain_significance	0.467	NA	NA	1	0.5	-0.34	-3.71	0.114977	0.08602	-0.235	18.12	0.0817343	0.6198	0.209	0.288207	-0.801912
CACNA1A-R1819G	Episodic ataxia type 2 (EA2)	Uncertain_significance	0	NA	NA	0.999995	3.53	-6.93	-4.06	0.750754	0.86075	1.0682	26.3	0.9931	0.9475	0.855	0.887286	0.626944
CACNA1A-R192Q	migraine,,familial hemiplegic migraine type 1 (fhm1),migraine, familial hemiplegic, 1 (fhm1),familial hemiplegic migraine type 1	Pathogenic/likely_pathogenic	0.027	0.45	0.958	0.997098	2.425	-3.07	-4.67	0.581505	0.60155	1.1326	26.5	0.973555	0.9064	0.769	0.813261	0.458616
CACNA1A-R192W	cerebellar ataxia;spastic paraparesis;dysarthria;intention tremor;mild global developmental delay|epileptic encephalopathy, early infantile, 42;episodic ataxia type 2,Episodic ataxia type 2 (EA2),Cerebellar ataxia	Uncertain_significance	0	0.048	0.233	0.828507	3.815	-6.41	-4.72	0.895739	0.557878	1.0703	27.1	0.991035	0.9589	0.897	0.890247	-0.00110233
CACNA1A-R195K	migraine,,familial hemiplegic migraine type 1 (fhm1),migraine, familial hemiplegic, 1 (fhm1)	Pathogenic/likely_pathogenic	0.001	0.987	0.992	0.998952	3.59	-2.4	-4.99	0.759913	0.938404	1.0894	25.8	0.994442	0.9713	0.948	0.8609	0.856838
CACNA1A-R1978H	Episodic ataxia type 2 (EA2)	Uncertain_significance	0.137	NA	NA	0.779763	0.895	-2.42	-0.13	0.028943	0.46377	-0.8333	22.7	0.873557	0.1264	0.174	0.708238	-0.102295
CACNA1A-R1983H	Episodic ataxia type 2 (EA2)	Uncertain_significance	0.137	NA	NA	0.779763	0.895	-2.42	-0.13	0.028943	0.46377	-0.8333	22.7	0.873557	0.1264	0.174	0.708238	-0.102295
CACNA1A-R1983Q	Episodic ataxia type 2 (EA2)	Uncertain_significance	0.604	NA	NA	0.999757	2.42	-1.7	-3.82	0.15961	0.598323	0.4304	23.6	0.199432	0.8331	0.398	0.653356	-0.174724
CACNA1A-R198G	not provided	Uncertain_significance	0	0.997	0.999	0.998968	5.07	-5.81	-5.14	0.864324	0.763002	1.0579	27.3	0.998026	0.9797	0.958	0.903291	0.618701
CACNA1A-R198Q	not specified|episodic ataxia type 2;epileptic encephalopathy, early infantile, 42;familial hemiplegic migraine type 1;spinocerebellar ataxia type 6,Episodic ataxia type 2 (EA2)	Uncertain_significance	0	0.994	0.999	0.999919	5.415	-3.34	-5.12	0.872031	0.932252	1.0117	27.8	0.999221	0.9841	0.97	0.885624	1.02092
CACNA1A-R201Q	inborn genetic diseases	Uncertain_significance	0.001	0.994	0.999	0.992814	4.765	-3.14	-6.27	0.945861	0.928646	0.9814	27.8	0.997856	0.9913	0.963	0.886817	0.754283
CACNA1A-R2069Q	Inborn genetic diseases	Uncertain_significance	0.498	NA	NA	0.70338	1.23	-1.97	-1.3	0.071288	0.72199	-0.8072	18.81	0.465898	0.3387	0.334	0.467039	-0.552156
CACNA1A-R2090Q	Episodic ataxia type 2 (EA2)	Uncertain_significance	0.001	NA	NA	0.964339	3.055	-3.77	-1.29	0.428951	0.93288	0.4313	26.6	0.935559	0.6511	0.657	0.587091	0.518032
CACNA1A-R2107W	Episodic ataxia type 2 (EA2)	Uncertain_significance	0.001	NA	NA	0.998485	2.095	-3.93	-1.36	0.721213	0.891326	-0.1053	30	0.954835	0.3876	0.52	0.812002	-0.0561039
CACNA1A-R2109W	Episodic ataxia type 2 (EA2)	Uncertain_significance	0.001	NA	NA	0.998485	2.095	-3.93	-1.36	0.721213	0.891326	-0.1053	30	0.954835	0.3876	0.52	0.812002	-0.0561039
CACNA1A-R2124C	Episodic ataxia type 2 (EA2)	Uncertain_significance	0	NA	NA	1	2.97	-7.09	-1.94	0.677982	0.922791	0.4309	23.7	0.983965	0.7559	0.658	0.89981	0.535126
CACNA1A-R2134C	episodic ataxia type 2 (ea2)	Pathogenic/likely_pathogenic	0.012	NA	NA	0.976913	2.25	-4.88	-1.48	0.196982	0.53907	-0.4661	24.5	0.359862	0.5158	0.584	0.825024	0.0447343
CACNA1A-R2134H	episodic ataxia type 2;epileptic encephalopathy, early infantile, 42	Uncertain_significance	0.358	NA	NA	0.646349	1.21	-0.94	-1.46	0.062825	0.442324	-0.6843	19.51	0.100855	0.3025	0.222	0.779269	-0.537065
CACNA1A-R2134Q	Episodic ataxia type 2 (EA2)	Uncertain_significance	0.46	NA	NA	0.999907	1.15	-1.25	-1.12	0.119095	0.42716	-0.778	21.5	0.0935446	0.2364	0.239	0.660246	-0.43622
CACNA1A-R2135C	Episodic ataxia type 2 (EA2),Cerebellar ataxia	Uncertain_significance	0.012	NA	NA	0.976913	2.25	-4.88	-1.48	0.196982	0.53907	-0.4661	24.5	0.359862	0.5158	0.584	0.825024	0.0447343
CACNA1A-R2151Q	Episodic ataxia type 2 (EA2)	Uncertain_significance	0.127	NA	NA	0.988763	2.175	-1.6	-1.6	0.170667	0.416833	-0.6149	16.34	0.117493	0.4885	0.233	0.686169	-0.297888
CACNA1A-R2151W	Episodic ataxia type 2 (EA2)	Uncertain_significance	0.01	NA	NA	0.966915	2.175	-4.19	-1.66	0.272193	0.578918	-0.5189	21.5	0.309354	0.5482	0.272	0.780261	-0.427871
CACNA1A-R2155C	epileptic encephalopathy, early infantile, 42;episodic ataxia type 2	Uncertain_significance	0.042	NA	NA	0.876682	0.77	-3.55	-1.89	0.377727	0.739901	-0.1507	26.9	0.350564	0.6424	0.338	0.817219	0.195964
CACNA1A-R2155L	Episodic ataxia type 2 (EA2)	Uncertain_significance	0.026	NA	NA	0.963731	2.015	-5.08	-1.85	0.321223	0.542972	-0.4486	22.8	0.696327	0.5232	0.238	0.786466	-0.20815
CACNA1A-R2156C	Episodic ataxia type 2 (EA2)	Uncertain_significance	0.042	NA	NA	0.876682	0.77	-3.55	-1.89	0.377727	0.739901	-0.1507	26.9	0.350564	0.6424	0.338	0.817219	0.195964
CACNA1A-R2156G	not provided|epileptic encephalopathy, early infantile, 42;episodic ataxia type 2,Episodic ataxia type 2 (EA2)	Uncertain_significance	0.021	NA	NA	0.978012	2.015	-4.48	-1.86	0.284836	0.718323	-0.4932	22.8	0.965251	0.505	0.321	0.762819	-0.105464
CACNA1A-R2156H	not provided|episodic ataxia type 2;epileptic encephalopathy, early infantile, 42|history of neurodevelopmental disorder,Episodic ataxia type 2 (EA2),History of neurodevelopmental disorder	Uncertain_significance	0.111	NA	NA	0.985771	1.32	-1.85	-1.87	0.355179	0.215118	-0.4342	20.4	0.697012	0.5257	0.242	0.775505	-0.259283
CACNA1A-R2156Q	Episodic ataxia type 2 (EA2)	Uncertain_significance	0.059	NA	NA	0.856785	2.67	-2.79	-1.84	0.448484	0.456569	-0.0615	25	0.900496	0.7421	0.368	0.763824	0.283123
CACNA1A-R2156W	Episodic ataxia type 2 (EA2)	Uncertain_significance	0.001	NA	NA	0.821536	2.67	-5.31	-1.89	0.726599	0.731424	-0.2886	26.7	0.954176	0.7272	0.4	0.845411	0.230463
CACNA1A-R2157C	Episodic ataxia type 2 (EA2)	Uncertain_significance	0.169	NA	NA	0.997835	2.395	-3.58	-1.51	0.379645	0.287934	-0.2685	19.69	0.190444	0.646	0.432	0.866989	-0.314127
CACNA1A-R2157G	Episodic ataxia type 2 (EA2)	Uncertain_significance	0.014	NA	NA	0.601483	2.395	-5.01	-1.48	0.43314	0.246327	-0.2711	21.1	0.895759	0.5773	0.389	0.816639	-0.498211
CACNA1A-R2157H	Episodic ataxia type 2 (EA2),History of neurodevelopmental disorder	Uncertain_significance	0.056	NA	NA	0.775803	2.395	-1.86	-1.48	0.341891	0.561941	-0.2145	22.8	0.813293	0.6883	0.372	0.834163	0.0356546
CACNA1A-R2157L	Episodic ataxia type 2 (EA2)	Uncertain_significance	0.004	NA	NA	0.977051	2.32	-5.26	-1.85	0.54545	0.521673	-0.1308	23.1	0.845709	0.6412	0.397	0.81538	-0.0643405
CACNA1A-R2159C	Episodic ataxia type 2 (EA2)	Uncertain_significance	0.02	NA	NA	0.999928	2.175	-4.19	-4.4	0.620633	0.760658	0.6044	24.6	0.500147	0.934	0.565	0.847945	0.18873
CACNA1A-R2159G	Episodic ataxia type 2 (EA2)	Uncertain_significance	0.002	NA	NA	0.976963	2.175	-4.98	-4.38	0.613985	0.769277	0.554	23.5	0.988674	0.909	0.485	0.794727	-0.0807078
CACNA1A-R2159H	History of neurodevelopmental disorder,Episodic ataxia type 2 (EA2)	Uncertain_significance	0.056	NA	NA	0.775803	2.395	-1.86	-1.48	0.341891	0.561941	-0.2145	22.8	0.813293	0.6883	0.372	0.834163	0.0356546
CACNA1A-R2162C	Episodic ataxia type 2 (EA2)	Uncertain_significance	0.001	NA	NA	0.999999	2.72	-5.85	-4.02	0.648341	0.834652	0.521	24.4	0.99338	0.9173	0.556	0.84425	0.170366
CACNA1A-R2162G	Episodic ataxia type 2 (EA2)	Uncertain_significance	0.012	NA	NA	0.999751	2.72	-5.14	-3.98	0.463304	0.84847	0.4608	22.5	0.955895	0.8878	0.456	0.784143	-0.136969
CACNA1A-R2162H	Episodic ataxia type 2 (EA2),History of neurodevelopmental disorder	Uncertain_significance	0.375	NA	NA	0.999794	2.175	-2.71	-3.93	0.279201	0.662296	-0.1671	19.32	0.158975	0.7965	0.362	0.804249	-0.465905
CACNA1A-R2166H	Episodic ataxia type 2 (EA2)	Uncertain_significance	0.002	NA	NA	0.985355	2.81	-3.92	-3.99	0.588092	0.753598	0.5581	23.7	0.509125	0.9237	0.596	0.811296	0.319599
CACNA1A-R2206Q	Episodic ataxia type 2 (EA2)	Uncertain_significance	0.003	NA	NA	0.98298	3.005	-3.14	-4.88	0.591071	0.852412	1.0727	28.9	0.794325	0.9348	0.71	0.827704	0.464665
CACNA1A-R2206W	Episodic ataxia type 2 (EA2)	Uncertain_significance	0	NA	NA	0.984959	3.005	-5.37	-4.93	0.711555	0.667	0.9503	24.4	0.660908	0.9357	0.667	0.899308	0.2246
CACNA1A-R2228C	Episodic ataxia type 2 (EA2)	Uncertain_significance	0	NA	NA	0.999882	1	-5.95	-4.74	0.785283	0.846733	1.0924	26.9	0.651505	0.9427	0.761	0.87368	0.508282
CACNA1A-R2228H	Episodic ataxia type 2 (EA2)	Uncertain_significance	0.001	NA	NA	0.768319	2.28	-3.92	-4.72	0.837708	0.473959	1.0606	24.3	0.691083	0.934	0.739	0.849473	0.27747
CACNA1A-R2228L	Episodic ataxia type 2 (EA2)	Uncertain_significance	0.047	NA	NA	0.992946	1.87	-3.16	-3.81	0.720804	0.316648	0.4429	23.8	0.937872	0.8506	0.325	0.877337	-0.241853
CACNA1A-R2233C	Episodic ataxia type 2 (EA2)	Uncertain_significance	0	NA	NA	0.999882	1	-5.95	-4.74	0.785283	0.846733	1.0924	26.9	0.651505	0.9427	0.761	0.87368	0.508282
CACNA1A-R2233H	Episodic ataxia type 2 (EA2)	Uncertain_significance	0.001	NA	NA	0.768319	2.28	-3.92	-4.72	0.837708	0.473959	1.0606	24.3	0.691083	0.934	0.739	0.849473	0.27747
CACNA1A-R2233L	Episodic ataxia type 2 (EA2)	Uncertain_significance	0.003	NA	NA	0.994948	3.155	-3.88	-4.02	0.663596	0.813961	0.5634	23.6	0.982323	0.9265	0.569	0.877584	0.355956
CACNA1A-R2240Q	History of neurodevelopmental disorder	Uncertain_significance	0.521	NA	NA	0.988072	0.6	-0.62	-3.76	0.67258	0.170748	-0.0644	22.8	0.285277	0.7864	0.282	0.833561	-0.30663
CACNA1A-R2240W	Episodic ataxia type 2 (EA2)	Uncertain_significance	0.004	NA	NA	0.632063	1.745	-3.8	-3.89	0.649055	0.618934	0.5257	26.2	0.82348	0.8882	0.546	0.884617	0.335379
CACNA1A-R2242Q	History of neurodevelopmental disorder	Uncertain_significance	0.592	NA	NA	0.999232	1.975	-1.37	-3.78	0.632042	0.190992	-0.0425	20.8	0.0538526	0.7242	0.295	0.862079	-0.223693
CACNA1A-R2242W	Episodic ataxia type 2 (EA2)	Uncertain_significance	0.022	NA	NA	0.995167	2.32	-3.67	-3.88	0.763837	0.61289	0.2951	23.8	0.936755	0.87	0.467	0.912779	0.0516761
CACNA1A-R2245C	Episodic ataxia type 2 (EA2),History of neurodevelopmental disorder	Uncertain_significance	0.002	NA	NA	0.977844	2.51	-2.8	-4.04	0.812694	0.869665	0.6407	29.5	0.966924	0.8927	0.612	0.85986	0.369992
CACNA1A-R2245H	Episodic ataxia type 2 (EA2)	Uncertain_significance	0.154	NA	NA	0.987545	1.16	-0.95	-3.97	0.681982	0.276091	0.0383	21.3	0.410641	0.7527	0.247	0.826237	-0.468486
CACNA1A-R2245Q	History of neurodevelopmental disorder	Uncertain_significance	0.223	NA	NA	0.999046	2.215	-1.15	-3.74	0.637725	0.114563	0.2254	19.38	0.407186	0.7803	0.305	0.84698	-0.1743
CACNA1A-R2245W	Episodic ataxia type 2 (EA2)	Uncertain_significance	0.003	NA	NA	0.992419	2.215	-4.28	-3.85	0.81628	0.487069	0.4245	23.4	0.630989	0.8715	0.447	0.895193	-0.00773895
CACNA1A-R279C	epileptic encephalopathy;gait ataxia;episodic ataxia type 2|not provided|epileptic encephalopathy, early infantile, 42;episodic ataxia type 2,Episodic ataxia type 2 (EA2)	Uncertain_significance	0.007	0.186	0.789	0.999999	3.135	-5.78	-4.02	0.645358	0.786525	1.048	25	0.990321	0.9273	0.871	0.735579	0.311361
CACNA1A-R369W	not provided	Uncertain_significance	0	0.993	1	0.999833	3.65	-6.97	-3.28	0.121789	0.798114	1.0124	29.6	0.99169	0.9059	0.757	0.904667	0.7555
CACNA1A-R374Q	history of neurodevelopmental disorder|intellectual disability	Uncertain_significance	0.309	0.286	0.955	0.997475	0.71	-1.64	-3.17	0.061278	0.818746	0.2616	24.9	0.968303	0.6261	0.447	0.740247	0.309847
CACNA1A-R381W	not specified	Uncertain_significance	0	0.993	1	0.998192	3.62	-6.98	-3.21	0.217634	0.736017	0.965	26	0.903687	0.9008	0.71	0.924577	0.425422
CACNA1A-R422W	Episodic ataxia type 2 (EA2)	Uncertain_significance	0	NA	NA	0.992331	3.14	-5.5	-3.22	0.257267	0.75738	0.9043	32	0.959128	0.8644	0.801	0.786608	0.546387
CACNA1A-R455Q	History of neurodevelopmental disorder,Episodic ataxia type 2 (EA2)	Uncertain_significance	0.011	NA	NA	0.999967	2.395	-3.78	-3.97	0.204698	0.738585	0.5035	27.6	0.781813	0.9523	0.609	0.53844	0.75719
CACNA1A-R481C	episodic ataxia type 2;epileptic encephalopathy, early infantile, 42	Uncertain_significance	0.001	NA	NA	0.999998	4.125	-7.57	-4.19	0.826036	0.957706	1.0981	32	0.999545	0.9574	0.903	0.868814	0.759099
CACNA1A-R481L	episodic ataxia type 2;epileptic encephalopathy, early infantile, 42	Uncertain_significance	0.002	NA	NA	0.999991	3.23	-6.62	-4.16	0.632411	0.955244	1.0847	27.6	0.991937	0.9519	0.904	0.835562	0.905323
CACNA1A-R583Q	spinocerebellar ataxia 6 (sca6),spinocerebellar ataxia type 6 (sca6),familial hemiplegic migraine type 1 (fhm1),migraine, sporadic hemiplegic	Pathogenic/likely_pathogenic	0.344	NA	NA	0.588993	1.04	-0.68	-3.72	0.502347	0.149001	-0.1687	20.9	0.222099	0.5382	0.219	0.659493	-0.438472
CACNA1A-R803S	Epileptic encephalopathy, early infantile, 42 (EIEE42),History of neurodevelopmental disorder	Uncertain_significance	0.005	NA	NA	0.761891	1.905	-4.35	-4.09	0.165921	0.664652	0.5849	25.9	0.433121	0.8711	0.496	0.651506	0.128423
CACNA1A-R813L	Episodic ataxia type 2 (EA2)	Uncertain_significance	0.341	NA	NA	0.946114	0.52	-2.45	-3.61	0.339561	0.283353	0.2331	22.3	0.486267	0.7968	0.459	0.661962	-0.341156
CACNA1A-R813Q	Episodic ataxia type 2 (EA2)	Uncertain_significance	0.034	NA	NA	0.99886	1.505	-2.97	-4.18	0.111833	0.799663	0.5998	25.3	0.911088	0.92	0.5	0.692227	0.230357
CACNA1A-R832C	Episodic ataxia type 2 (EA2)	Uncertain_significance	0.01	NA	NA	1	2.07	-3.61	-3.9	0.280623	0.794507	0.7431	31	0.969508	0.8863	0.569	0.768028	0.427338
CACNA1A-R832S	Episodic ataxia type 2 (EA2)	Uncertain_significance	0.103	NA	NA	0.999992	1.38	-2.25	-3.81	0.249677	0.816176	0.3616	24.7	0.906108	0.8223	0.492	0.71224	0.172869
CACNA1A-R870Q	Episodic ataxia type 2 (EA2)	Uncertain_significance	0.099	NA	NA	1	1.24	-0.76	-3.78	0.956561	0.131701	0.2201	22.6	0.119879	0.8408	0.268	0.896164	-0.373663
CACNA1A-R931W	Episodic ataxia type 2 (EA2)	Uncertain_significance	0.001	NA	NA	0.947314	1.47	-4.31	-3.97	0.95331	0.507641	0.3165	25	0.409726	0.8671	0.544	0.8794	-0.244239
CACNA1A-R941G	Episodic ataxia type 2 (EA2)	Uncertain_significance	0.294	NA	NA	0.992937	1.04	-1.57	-3.87	0.901475	0.154578	-0.1348	15.27	0.0704372	0.6931	0.527	0.877513	-1.41682
CACNA1A-R944G	Episodic ataxia type 2 (EA2)	Uncertain_significance	0.473	NA	NA	0.715566	1.04	-1.47	-3.86	0.956758	0.170879	-0.2583	21.7	0.0720251	0.7669	0.462	0.908783	-0.984364
CACNA1A-R957Q	Episodic ataxia type 2 (EA2)	Uncertain_significance	0.021	NA	NA	0.997641	1.7	-2.49	-4.42	0.877181	0.640043	0.5641	22.9	0.806732	0.9429	0.496	0.928998	0.111957
CACNA1A-R960Q	Episodic ataxia type 2 (EA2)	Uncertain_significance	0.021	NA	NA	0.997641	1.7	-2.49	-4.42	0.877181	0.640043	0.5641	22.9	0.806732	0.9429	0.496	0.928998	0.111957
CACNA1A-R976L	Episodic ataxia type 2 (EA2)	Uncertain_significance	0.009	NA	NA	0.999861	1.57	-3.54	-4.16	0.959454	0.664295	0.3969	23.4	0.321149	0.8752	0.375	0.945114	-0.036375
CACNA1A-R976Q	Epileptic encephalopathy, early infantile, 42 (EIEE42)	Uncertain_significance	0.033	NA	NA	0.999981	1.57	-1.93	-4.12	0.964676	0.470027	0.2481	22.4	0.446392	0.8452	0.267	0.930583	-0.256644
CACNA1A-R979L	Episodic ataxia type 2 (EA2)	Uncertain_significance	0.009	NA	NA	0.999861	1.57	-3.54	-4.16	0.959454	0.664295	0.3969	23.4	0.321149	0.8752	0.375	0.945114	-0.036375
CACNA1A-R979Q	Epileptic encephalopathy, early infantile, 42 (EIEE42)	Uncertain_significance	0.023	NA	NA	0.697074	1.63	-2.27	-4.14	0.952416	0.431613	0.2938	23.6	0.794299	0.8483	0.364	0.928893	0.0499301
CACNA1A-R981C	Episodic ataxia type 2 (EA2)	Uncertain_significance	0.001	NA	NA	0.998892	1.57	-3.46	-4.18	0.937403	0.453165	0.4017	26.5	0.713011	0.8894	0.567	0.956423	0.0267669
CACNA1A-R988P	Episodic ataxia type 2 (EA2)	Uncertain_significance	0.105	NA	NA	1	1.15	-1.9	-4.2	0.895954	0.506752	0.3591	23.5	0.754008	0.8759	0.425	0.926772	-0.203544
CACNA1A-S1079L	Episodic ataxia type 2 (EA2)	Uncertain_significance	0.09	NA	NA	1	1.245	-1.94	-3.78	0.619479	0.685627	-0.0723	18.92	0.143522	0.7252	0.288	0.441563	-0.205412
CACNA1A-S1144R	History of neurodevelopmental disorder	Uncertain_significance	0.079	NA	NA	0.998847	0.97	-2.67	1.14	0.100861	0.72943	-1.0725	23.9	0.843017	0.0682	0.163	0.700058	0.251682
CACNA1A-S163F	epileptic encephalopathy, early infantile, 42;episodic ataxia type 2,Episodic ataxia type 2 (EA2)	Uncertain_significance	0	0.998	0.999	0.999993	3.335	-4.67	-4.32	0.624163	0.942168	1.097	29.8	0.997084	0.9549	0.956	0.788891	0.957172
CACNA1A-S1688F	Episodic ataxia type 2 (EA2)	Uncertain_significance	0	NA	NA	1	4.79	-5.75	-5.27	0.894241	0.950358	0.9928	30	0.999375	0.9857	0.941	0.905922	1.1421
CACNA1A-S1799L	epileptic encephalopathy, early infantile, 42 (eiee42)	Pathogenic/likely_pathogenic	0	NA	NA	1	4.19	-5.91	-4.48	0.7936	0.95266	1.0851	32	0.999095	0.9685	0.918	0.901643	1.01196
CACNA1A-S17C	episodic ataxia type 2;epileptic encephalopathy, early infantile, 42	Uncertain_significance	0.016	0.06	0.214	0.996266	1.1	-1.66	-3.82	0.980767	0.321858	0.17	24.3	0.454864	0.7389	0.379	0.907944	-0.287972
CACNA1A-S2059T	Episodic ataxia type 2 (EA2)	Uncertain_significance	0.341	NA	NA	0.718134	1.995	-1.56	-3.83	0.185157	0.491643	0.0991	20.2	0.313789	0.7317	0.214	0.396106	-0.484766
CACNA1A-S2117A	Episodic ataxia type 2 (EA2)	Uncertain_significance	0.439	NA	NA	0.565024	2.615	-1.39	-3.86	0.373827	0.716728	-0.0242	18.53	0.45177	0.767	0.298	0.781782	-0.322666
CACNA1A-S211N	not provided	Uncertain_significance	0.002	0.992	0.997	0.999998	3.5	-2.5	-5.07	0.485577	0.932842	1.1022	32	0.905525	0.9708	0.787	0.892872	0.89912
CACNA1A-S218L	migraine,,episodic ataxia type 2 (ea2),familial hemiplegic migraine type 1 (fhm1),migraine, familial hemiplegic, 1 (fhm1),familial hemiplegic migraine type 1|episodic ataxia type 2	Pathogenic/likely_pathogenic	0.002	0.994	0.999	0.999999	2.48	-5.01	-5.08	0.689798	0.942991	1.118	29.5	0.99496	0.9632	0.95	0.873032	0.891375
CACNA1A-S218W	episodic ataxia type 2 (ea2),episodic ataxia type 2	Pathogenic/likely_pathogenic	0	0.999	1	1	4.71	-5.84	-5.19	0.834615	0.951187	1.0626	29.4	0.999729	0.9801	0.946	0.885217	1.07664
CACNA1A-S397A	episodic ataxia type 2;epileptic encephalopathy, early infantile, 42	Uncertain_significance	0.498	0.024	0.144	0.994155	1.525	-0.9	-3.23	0.041277	0.729836	0.1321	22.6	0.642112	0.6692	0.199	0.774107	0.0378701
CACNA1A-S466L	Episodic ataxia type 2 (EA2)	Uncertain_significance	0.096	NA	NA	0.999507	1.795	-4.51	-3.97	0.108351	0.9523	0.434	28.9	0.774399	0.8233	0.538	0.755449	0.400293
CACNA1A-S875A	Episodic ataxia type 2 (EA2)	Uncertain_significance	0.688	NA	NA	1	0.345	-0.67	-3.71	0.916559	0.072097	-0.077	11.99	0.0287913	0.63	0.203	0.880177	-1.52529
CACNA1A-T1331I	History of neurodevelopmental disorder	Uncertain_significance	0.029	NA	NA	0.999998	1.53	-4.12	-4.94	0.457556	0.951387	0.99	27.6	0.965087	0.935	0.753	0.901519	0.607914
CACNA1A-T179M	epileptic encephalopathy, early infantile, 42;episodic ataxia type 2,Episodic ataxia type 2 (EA2)	Uncertain_significance	0.003	0.966	1	0.998874	0.54	-4.59	-4.38	0.203308	0.796427	1.0025	27.1	0.928516	0.9096	0.745	0.865644	0.680302
CACNA1A-T1938M	Episodic ataxia type 2 (EA2)	Uncertain_significance	0.623	NA	NA	0.982582	1.565	-4.33	-0.2	0.073733	0.605985	-0.7721	22.2	0.128524	0.2219	0.26	0.793072	-0.0275819
CACNA1A-T193M	not specified|epileptic encephalopathy, early infantile, 42;episodic ataxia type 2,Episodic ataxia type 2 (EA2)	Uncertain_significance	0.033	0.966	1	0.999985	1.305	-4.71	-4.93	0.774867	0.938544	1.1101	27	0.993909	0.9538	0.821	0.811469	0.750922
CACNA1A-T1997A	Episodic ataxia type 2 (EA2)	Uncertain_significance	0.63	NA	NA	0.914982	1.87	-1.98	-3.7	0.114094	0.366312	-0.0852	16.28	0.0285445	0.7061	0.247	0.591769	-0.752543
CACNA1A-T1997M	Episodic ataxia type 2 (EA2)	Uncertain_significance	0.293	NA	NA	0.980275	1.87	-1.79	-3.79	0.252479	0.851162	0.537	23.5	0.150296	0.8392	0.406	0.64213	0.0811987
CACNA1A-T2043M	Myelitis,Episodic ataxia type 2 (EA2)	Uncertain_significance	0.01	NA	NA	0.998919	2.36	-3.28	-3.84	0.341158	0.879375	0.7876	26.5	0.614655	0.8739	0.678	0.792316	0.354432
CACNA1A-T2045M	Episodic ataxia type 2 (EA2),Myelitis	Uncertain_significance	0.01	NA	NA	0.998919	2.36	-3.28	-3.84	0.341158	0.879375	0.7876	26.5	0.614655	0.8739	0.678	0.792316	0.354432
CACNA1A-T254N	epileptic encephalopathy, early infantile, 42;episodic ataxia type 2	Uncertain_significance	0.091	0.598	0.801	0.558654	-0.495	-1.96	-4.86	0.208161	0.355173	1.032	22.7	0.638773	0.8619	0.497	0.65645	0.10947
CACNA1A-T409P	not provided|episodic ataxia type 2;epileptic encephalopathy, early infantile, 42,Episodic ataxia type 2 (EA2)	Uncertain_significance	0.044	0.255	0.627	0.999824	0.53	-2.55	-3.23	0.056228	0.437	-0.142	23.1	0.504393	0.7061	0.401	0.670329	-0.384503
CACNA1A-T501M	episodic ataxia type 2 (ea2)	Pathogenic/likely_pathogenic	0	NA	NA	0.999961	4.145	-5.67	-4.38	0.895523	0.948788	1.0918	28.5	0.998313	0.9626	0.919	0.855419	0.72079
CACNA1A-T666M	familial hemiplegic migraine type 1 (fhm1),spinocerebellar ataxia type 6 (sca6),episodic ataxia type 2 (ea2),migraine, sporadic hemiplegic, with progressive cerebellar ataxia	Pathogenic/likely_pathogenic	0	NA	NA	0.999722	4.29	-5.49	-5.21	0.819892	0.926435	1.0984	29	0.999385	0.9774	0.96	0.795176	0.736396
CACNA1A-V1147I	Episodic ataxia type 2 (EA2)	Uncertain_significance	0.251	NA	NA	0.974418	0.695	-0.28	1.3	0.060103	0.636545	-1.0403	23	0.626449	0.0674	0.075	0.644348	0.0938483
CACNA1A-V1183I	not provided|episodic ataxia type 2;epileptic encephalopathy, early infantile, 42|epileptic encephalopathy, early infantile, 42,Episodic ataxia type 2 (EA2)	Uncertain_significance	0.221	NA	NA	0.975053	1.165	-0.41	1.31	0.009066	0.10355	-1.0416	12.61	0.0189331	0.0738	0.049	0.396646	-0.360672
CACNA1A-V1184I	Episodic ataxia type 2 (EA2)	Uncertain_significance	0.221	NA	NA	0.975053	1.165	-0.41	1.31	0.009066	0.10355	-1.0416	12.61	0.0189331	0.0738	0.049	0.396646	-0.360672
CACNA1A-V1350M	episodic ataxia type 2 (ea2)	Pathogenic/likely_pathogenic	0	NA	NA	1	4.43	-2.97	-5.25	0.886649	0.955888	1.0731	27.7	0.999587	0.9781	0.939	0.930161	0.961536
CACNA1A-V1393M	Epileptic encephalopathy, early infantile, 42 (EIEE42),Migraine,Epilepsy,Inborn genetic diseases,Spinocerebellar ataxia type 6 (SCA6),Episodic ataxia type 2 (EA2),Familial hemiplegic migraine type 1 (FHM1)	Uncertain_significance	0	NA	NA	1	4.345	-2.67	-5.11	0.782417	0.954226	1.0715	26.5	0.998201	0.9761	0.889	0.8517	0.86637
CACNA1A-V1396M	not provided|episodic ataxia type 2;familial hemiplegic migraine type 1|epileptic encephalopathy, early infantile, 42|inborn genetic diseases|migraine|episodic ataxia type 2|spinocerebellar ataxia type 6|familial hemiplegic migraine type 1|episodic ataxia type 2;epileptic encephalopathy, early infantile, 42	Pathogenic/likely_pathogenic	0.001	NA	NA	1	2.055	-2.67	-4.96	0.438662	0.954226	1.0964	26.1	0.977372	0.9367	0.775	0.741855	0.602335
CACNA1A-V1456L	familial hemiplegic migraine type 1 (fhm1)	Pathogenic/likely_pathogenic	0.002	NA	NA	1	2.05	-2.97	-4.45	0.476495	0.956929	1.0681	26.5	0.985989	0.913	0.947	0.88251	0.638967
CACNA1A-V1492I	episodic,episodic ataxia 2 (ea2),episodic ataxia type 2 (ea2)	Pathogenic/likely_pathogenic	0.316	NA	NA	1	0.49	-0.99	-5	0.235112	0.922597	1.0288	23.5	0.867929	0.916	0.683	0.842536	0.487694
CACNA1A-V1493I	episodic ataxia type 2 (ea2)	Pathogenic/likely_pathogenic	0.096	NA	NA	0.999988	0.77	-0.99	-4.89	0.195322	0.893178	0.8406	23.6	0.768106	0.8817	0.729	0.814931	0.189894
CACNA1A-V1496I	episodic ataxia type 2 (ea2)	Pathogenic/likely_pathogenic	0.096	NA	NA	0.999988	0.77	-0.99	-4.89	0.195322	0.893178	0.8406	23.6	0.768106	0.8817	0.729	0.814931	0.189894
CACNA1A-V1563M	History of neurodevelopmental disorder	Uncertain_significance	0	NA	NA	1	3.705	-2.87	-4.4	0.791252	0.947139	1.1041	26.3	0.99623	0.9588	0.865	0.818655	0.906336
CACNA1A-V1695I	familial hemiplegic migraine type 1 (fhm1)	Pathogenic/likely_pathogenic	0.022	NA	NA	1	2.05	-0.89	-5.18	0.574403	0.85206	1.1156	25.7	0.863267	0.9601	0.793	0.881167	0.686842
CACNA1A-V176L	not provided|episodic ataxia type 2;epileptic encephalopathy, early infantile, 42,Episodic ataxia type 2 (EA2)	Uncertain_significance	0.001	0.992	0.997	0.999972	2.075	-2.33	-5.18	0.468369	0.942062	1.1181	26.6	0.926305	0.9618	0.915	0.839635	0.83824
CACNA1A-V197I	epileptic encephalopathy, early infantile, 42;episodic ataxia type 2	Uncertain_significance	0.173	0.253	0.201	0.954801	0.285	-0.77	-4.91	0.352277	0.694722	0.9285	23.5	0.53016	0.8996	0.507	0.705428	-0.0142097
CACNA1A-V2128M	History of neurodevelopmental disorder,Episodic ataxia type 2 (EA2)	Uncertain_significance	0.074	NA	NA	0.999795	-0.41	-0.85	-1.19	0.049228	0.11747	-0.9436	15.36	0.049665	0.1348	0.252	0.801162	-0.711696
CACNA1A-V215A	episodic ataxia type 2 (ea2),episodic ataxia type 2	Pathogenic/likely_pathogenic	0.001	0.891	0.987	0.999877	3.545	-3.34	-5.06	0.707567	0.936108	1.0947	28.6	0.994424	0.9701	0.95	0.917109	0.886758
CACNA1A-V215I	not specified|epileptic encephalopathy, early infantile, 42;episodic ataxia type 2,Episodic ataxia type 2 (EA2)	Uncertain_significance	0.007	0.32	0.951	0.999	2.425	-0.84	-4.9	0.377612	0.854948	0.9695	23.8	0.95748	0.9118	0.704	0.852822	0.36301
CACNA1A-V25G	episodic ataxia type 2;epileptic encephalopathy, early infantile, 42	Uncertain_significance	0.594	0.001	0	0.996064	0.205	-0.11	-3.7	0.985515	0.15721	0.0752	22.6	0.0419318	0.714	0.35	0.895225	-0.6905
CACNA1A-V604I	not provided	Uncertain_significance	0.003	NA	NA	0.999957	1.94	-0.95	-5.17	0.409935	0.921898	1.1166	25.2	0.898397	0.9598	0.751	0.827919	0.774315
CACNA1A-V626I	not provided	Uncertain_significance	0.03	NA	NA	0.999976	0.805	-0.95	-4.9	0.169708	0.917003	1.1001	24.2	0.9606	0.9251	0.73	0.913625	0.561105
CACNA1A-V714A	familial hemiplegic migraine type 1 (fhm1)	Pathogenic/likely_pathogenic	0.002	NA	NA	0.999975	2.465	-3.66	-4.32	0.698079	0.946161	1.1061	24.4	0.991202	0.9244	0.899	0.920931	0.380235
CACNA1A-V934M	Episodic ataxia type 2 (EA2)	Uncertain_significance	0.149	NA	NA	1	0.345	0.1	-3.75	0.784303	0.051925	-0.0355	9.099	0.0630948	0.5922	0.347	0.869912	-0.891548
CACNA1A-W1683R	familial hemiplegic migraine type 1 (fhm1)	Pathogenic/likely_pathogenic	0.008	NA	NA	1	2.4	-13.41	-4.89	0.836703	0.954951	1.1041	31	0.998666	0.9578	0.939	0.954386	0.779363
CACNA1A-Y12C	episodic ataxia type 2;epileptic encephalopathy, early infantile, 42	Uncertain_significance	0.1	0.99	0.999	0.983606	2.395	-5.48	-3.9	0.962115	0.507222	0.5259	27.2	0.95959	0.9153	0.562	0.931169	0.270833
CACNA1A-Y1384C	familial hemiplegic migraine type 1 (fhm1)	Pathogenic/likely_pathogenic	0	NA	NA	1	0.485	-8.01	-4.95	0.822006	0.964217	1.0162	31	0.997942	0.8947	0.864	0.935535	0.442177
CACNA1A-Y1965C	Inborn genetic diseases	Uncertain_significance	0.016	NA	NA	0.999998	2.625	-8.09	-1.6	0.545432	0.86698	0.5265	28.5	0.997791	0.6985	0.839	0.885694	0.639533
CACNA1A-Y2082H	History of neurodevelopmental disorder	Uncertain_significance	0.209	NA	NA	0.993314	2.42	-2.44	-1.45	0.135067	0.756775	-0.1692	23.7	0.974863	0.5129	0.376	0.457891	0.319928
CACNA1A-Y248C	episodic,episodic ataxia type 2 (ea2),episodic ataxia 2 (ea2)	Pathogenic/likely_pathogenic	0	0.999	1	0.999997	3.2	-7.51	-5.11	0.801205	0.946088	1.0753	29.1	0.999324	0.9765	0.982	0.860047	0.93123
CACNA1A-Y520C	not provided	Uncertain_significance	0.076	NA	NA	0.999481	3.16	-6.19	-5	0.435104	0.675724	1.0978	25	0.942459	0.9657	0.799	0.842439	0.674644
CACNA1B-A1113V	-	Benign	0.16	0.018	0.067	0.999991	0.205	-1.46	1.2	0.028125	0.113699	-1.0859	18	0.0279183	0.046	0.035	0.400803	-0.56643
CACNA1B-A1819T	-	Benign	0.081	0.79	0.995	1	2.4	-2.93	-0.06	0.04309	0.643027	-0.2615	24.3	0.053893	0.4008	0.226	0.570247	0.526081
CACNA1B-A2006V	-	Benign	0.085	0.536	0.977	0.991314	2.34	-1.77	-1.06	0.052279	0.308597	-0.1209	22.8	0.0625747	0.4396	0.264	0.617701	0.239806
CACNA1B-A2237T	-	Benign	0.148	0.09	0.868	0.997018	1.205	-1.51	-4.1	0.1134	0.05004	0.04	15.73	0.020896	0.7305	0.333	0.547331	-0.374049
CACNA1B-A862S	-	Benign	0.29	0.081	0.612	1	-0.205	-0.14	-3.88	NA	0.115641	-0.9025	1.162	0.00697015	0	0.317	0.713133	-0.900821
CACNA1B-A969V	not provided	Uncertain_significance	0.102	0	0	1	0.55	-1.56	-3.97	0.732332	0.053144	-0.0333	14.79	0.0938919	0.7328	0.383	0.745948	-1.35912
CACNA1B-D2076N	-	Benign	0.043	0.632	0.972	0.999983	1.845	-1.85	-4.13	0.108645	0.220358	0.3297	22.9	0.779812	0.8768	0.297	0.534404	-0.0211999
CACNA1B-D2242H	-	Benign	0.185	0.948	0.998	0.997665	1.04	-0.4	-3.91	0.397644	0.759653	0.8839	23.5	0.0515446	0.8662	0.364	0.606317	0.339135
CACNA1B-D792E	-	Benign	0.169	0.005	0.005	0.974496	1.69	-1.95	-4	0.325449	0.340665	-0.0369	16.57	0.0642741	0.8209	0.272	0.827371	-0.467076
CACNA1B-E2008K	-	Benign	0.007	0.27	0.807	1	2.3	-2.94	-1.36	0.116506	0.887748	0.0195	24.3	0.145036	0.4506	0.573	0.734296	0.321102
CACNA1B-E905K	-	Benign	0.292	0.028	0.553	0.999879	2.16	-0.78	-3.99	0.754878	0.553076	-0.091	22	0.589978	0.7637	0.272	0.891074	-0.312968
CACNA1B-F76L	-	Benign	0.126	0.156	0.699	0.999646	2.585	-4.41	-0.25	0.314846	0.677436	-0.6191	24.1	0.918737	0.2345	0.339	0.950455	0.1336
CACNA1B-G17S	-	Benign	0.493	0.011	0.127	0.998287	1.335	-1.23	-4.06	NA	0.319097	-0.5532	16.63	0.0307483	0.1234	0.337	0.904359	-0.475367
CACNA1B-G1852E	-	Benign	0	1	1	1	2.56	-7.74	-4.51	0.403345	0.935624	1.1023	30	0.478792	0.9534	0.912	0.912105	0.842005
CACNA1B-G31V	-	Benign	0.025	0.003	0.012	0.999936	0.585	-2.07	-4.05	NA	0.114789	0.0583	22.6	0.0109048	0.7598	0.322	0.900421	-0.492994
CACNA1B-H2337R	-	Benign	0.025	0.532	0.964	1	0	-2.19	-3.9	NA	0.63707	-0.0012	23	0.0361872	0.5367	0.464	0.528492	0.178325
CACNA1B-I1225V	-	Benign	0.534	0.678	0.561	1	-0.045	-0.76	-4.85	NA	0.833102	0.573	23	0.0339205	0.8645	0.483	0.816908	-0.103331
CACNA1B-K994E	-	Benign	0.278	0.008	0.023	1	1.87	-0.84	-3.95	0.441039	0.415334	-0.0726	16.32	0.0437734	0.7914	0.437	0.591906	-0.785493
CACNA1B-L2278I	-	Benign	0.008	0.784	0.992	0.734477	2.765	-1.16	-4.35	0.115445	0.078714	0.9519	22.9	0.233403	0.9272	0.412	0.709922	0.514018
CACNA1B-M1516I	not provided	Uncertain_significance	0.174	0.089	0.135	1	-0.9	-1.35	-4.81	0.057006	0.695613	0.4397	23.8	0.828202	0.804	0.47	0.496222	-0.0864119
CACNA1B-N1667S	-	Benign	0.118	0.003	0	0.999763	0.03	-1.53	-4.27	0.017098	0.452326	0.0282	16.98	0.0359157	0.6664	0.295	0.290262	-0.389905
CACNA1B-N1747S	-	Benign	0.454	0.014	0.067	0.823483	0	-0.53	-3.77	0.015482	0.116257	-0.246	17.19	0.0048459	0.6154	0.182	0.475082	-0.64183
CACNA1B-P1878S	-	Benign	0.096	0.089	0.05	0.948543	0.205	-2.77	-3.83	0.024164	0.077756	-0.2554	15.39	0.0504933	0.6657	0.228	0.326683	-0.791551
CACNA1B-P1989A	-	Benign	0.687	0.213	0.44	0.505017	2.005	-2.26	-0.94	0.019658	0.133522	-0.5741	16.9	0.0742289	0.2734	0.258	0.451668	-0.179208
CACNA1B-P2017L	-	Benign	0.079	0.201	0.407	1	2.85	-6.12	-1.9	0.153145	0.842369	0.1531	23.7	0.570079	0.5926	0.471	0.687805	0.31898
CACNA1B-P2087L	seizures;intellectual disability	Uncertain_significance	0.219	0.149	0.939	1	0	-1.94	-3.84	0.094593	0.092339	0.1036	14.76	0.045054	0.6387	0.365	0.573964	-0.573754
CACNA1B-P2182T	-	Benign	0.001	0.999	1	1	2.99	-6.08	-6.1	0.5603	0.60619	1.0256	23.5	0.546604	0.9873	0.599	0.713997	0.636061
CACNA1B-P861S	-	Benign	0.011	0	0	1	1.04	-1.42	-3.89	NA	0.099491	-0.1644	8.977	0.0104148	0.6467	0.273	0.716485	-1.20849
CACNA1B-P886L	-	Benign	0.169	0	0	0.623034	0	-1.56	-3.9	0.893943	0.145903	-0.0368	8.929	0.0628023	0.5945	0.239	0.743633	-1.1886
CACNA1B-Q1458P	-	Benign	0.017	0.837	0.994	0.999961	2.44	-4.46	-3.98	0.229906	0.952852	1.0567	26.2	0.100336	0.9258	0.865	0.589108	0.569635
CACNA1B-Q2246H	-	Benign	0.087	0.04	0.152	0.999997	-0.11	-1.72	-4.03	0.245335	0.153383	-0.1399	6.556	0.0469978	0.6496	0.314	0.551408	-0.660263
CACNA1B-R1141C	intellectual disability;seizures	Uncertain_significance	0	0.995	1	1	4.335	-7.89	0.87	0.225421	0.685298	-0.0712	26.9	0.999608	0.3637	0.537	0.801746	0.746039
CACNA1B-R1389H	dystonia 23,Dystonia 23 (DYT23)	Uncertain_significance	0.042	1	1	1	1.825	-4.95	-5	0.772853	0.932105	1.1048	32	0.368472	0.9583	0.973	0.800946	0.810411
CACNA1B-R1957C	-	Benign	0.006	0.188	0.81	1	2.63	-4.72	-4.14	0.053674	0.399202	0.4755	24.5	0.546764	0.8857	0.659	0.594848	0.251276
CACNA1B-R1982Q	-	Benign	0.462	0.001	0	1	-0.11	-0.36	-1.05	0.016498	0.041016	-1.0249	10.81	0.00257927	0.1322	0.135	0.358551	-1.39837
CACNA1B-R2041C	-	Benign	0	0.996	1	1	2.605	-5.16	-1.93	0.192744	0.413954	0.0017	25.5	0.299914	0.7711	0.553	0.622941	0.488093
CACNA1B-R2058H	-	Benign	0.04	0.061	0.609	1	2.73	-1.81	-4.45	0.077003	0.726989	0.2177	25	0.151629	0.893	0.582	0.655327	0.176826
CACNA1B-R2060K	-	Benign	0.222	0.113	0.371	0.998371	0.345	-1.59	-4.01	0.024312	0.302957	0.0558	19.89	0.0741041	0.7932	0.38	0.620108	-0.0935647
CACNA1B-R2099W	-	Benign	0.084	0.841	0.999	1	0.69	-0.53	-4.04	0.383288	0.270342	0.4117	23.1	0.163176	0.8745	0.41	0.800468	-0.34519
CACNA1B-R2100W	-	Benign	0.002	0.531	0.998	0.999999	1.67	-0.91	-4.1	0.074337	0.138526	0.3186	25.2	0.132612	0.8289	0.48	0.758658	-0.07484
CACNA1B-R437Q	hereditary spastic paraplegia 7	Uncertain_significance	0.811	0.01	0.133	1	-0.64	0.41	-3.87	0.160555	0.113408	-0.216	20.7	0.176779	0.5897	0.292	0.532657	-0.48054
CACNA1B-R757G	-	Benign	0.005	0.025	0.067	1	1.1	-4.2	-4.11	0.545816	0.848018	-0.2826	27	0.247925	0.8009	0.352	0.636308	-0.0644108
CACNA1B-R920Q	-	Benign	0.017	0.182	0.96	0.556923	1.32	-0.9	-4.06	NA	0.324608	0.3488	23.2	0.104685	0.8665	0.354	0.86278	0.225008
CACNA1B-S1651R	dystonia 23,Dystonia 23 (DYT23)	Uncertain_significance	0.036	0.993	0.999	1	2.515	-4.85	-4.52	0.420383	0.945453	1.0993	32	0.996316	0.9626	0.974	0.823431	0.892945
CACNA1B-S1745G	dystonia 23,Dystonia 23 (DYT23)	Uncertain_significance	0.037	0.032	0.092	0.921083	1.265	-2.4	-4.01	0.046822	0.726452	0.5599	22.7	0.61605	0.7632	0.337	0.578592	-0.12512
CACNA1B-S2151L	not provided	Uncertain_significance	0.002	0.996	1	1	3.005	-3.56	-4.23	0.197221	0.812946	1.1135	25.2	0.452759	0.9544	0.759	0.682961	0.491459
CACNA1B-S923Y	-	Benign	0.011	0.191	0.38	0.99998	2.475	-3.31	-4.18	0.517891	0.208393	0.3485	21.8	0.217544	0.9074	0.311	0.900144	-0.0563198
CACNA1B-T2009S	-	Benign	0.175	0.082	0.23	0.974362	2.32	-0.87	-0.98	0.02665	0.261277	-0.6364	17.14	0.268027	0.2868	0.284	0.453076	-0.202586
CACNA1B-T2032S	-	Benign	0.738	0.001	0	1	0.35	-0.43	-0.99	0.027349	0.12389	-0.9021	1.551	0.0327944	0.1357	0.205	0.363217	-1.53197
CACNA1B-T2096I	-	Benign	0.005	0.022	0.058	1	0.895	-2.07	-3.96	0.11584	0.086791	-0.0195	17.72	0.0785243	0.8034	0.241	0.727001	-0.75135
CACNA1B-T2150M	-	Benign	0.027	0.929	1	0.99984	2.255	-1.78	-4.01	0.071272	0.329524	0.8125	22.8	0.0662783	0.8982	0.368	0.611929	0.217131
CACNA1B-T2277I	-	Benign	0.003	0.899	0.998	0.970299	2.42	-2.94	-4.37	0.370136	0.089114	1.0761	23.4	0.967001	0.9416	0.504	0.785987	0.54866
CACNA1B-T996A	-	Benign	0.759	0	0	1	0	-0.14	-3.88	NA	0.023107	-0.0099	3.967	0.0010773	0.6544	0.376	0.43078	-1.44876
CACNA1B-T997M	-	Benign	0.108	0.002	0.002	1	0.345	-0.82	-3.95	0.350303	0.045983	0.0811	6.651	0.0238821	0.6203	0.314	0.376845	-1.28514
CACNA1B-V1099M	-	Benign	0.119	0.043	0.283	0.894917	2.255	-1.23	1.15	0.01778	0.131101	-1.0492	18.76	0.0130991	0.0688	0.033	0.418896	-0.401713
CACNA1B-V1854I	-	Benign	1	0.584	0.43	1	0.82	0.02	0.03	0.005007	0.770218	-0.8229	22.4	0.0785684	0.2628	0.232	0.708379	0.111325
CACNA1B-V2297M	-	Benign	0.071	0.964	1	0.999964	1.725	-0.92	-4.28	0.103016	0.216333	0.9007	24	0.0415882	0.8983	0.397	0.80079	0.472747
CACNA1B-Y59H	not provided	Uncertain_significance	0.001	0.723	0.99	0.995765	3.4	-3.59	-4.41	0.616653	0.506602	0.9459	26	0.99244	0.9179	0.804	0.944274	0.41339
CACNA1C-A1087V	-	Benign	0.042	0.181	0.882	0.999978	1.105	-1.93	-3.92	0.277231	0.508566	0.9901	23.5	0.113865	0.8931	0.38	0.592595	-0.0616767
CACNA1C-A1124V	Long QT syndrome (LQTS)	Uncertain_significance	0.014	0.643	0.947	0.999929	4.515	-3.68	-5.22	0.52084	0.71257	1.0332	25.5	0.9987	0.9827	0.854	0.735341	0.839097
CACNA1C-A1174S	Long QT syndrome (LQTS)	Uncertain_significance	0.035	0.997	0.999	1	1.51	-2.79	-4.3	0.558556	0.96061	1.0543	27.3	0.992175	0.9084	0.755	0.870914	0.71522
CACNA1C-A1365T	History of neurodevelopmental disorder,Long QT syndrome (LQTS)	Uncertain_significance	0.239	0.016	0.046	0.951752	-0.72	-0.33	-3.84	0.180338	0.568562	0.7326	22.7	0.134784	0.8191	0.406	0.633418	-0.161139
CACNA1C-A1521G	timothy syndrome (ts)	Pathogenic/likely_pathogenic	0.024	0.997	0.999	1	2.545	-3.77	-5.18	0.892415	0.954966	1.0942	32	0.992374	0.9721	0.977	0.941385	0.882682
CACNA1C-A154T	not provided|history of neurodevelopmental disorder|long qt syndrome,Long QT syndrome (LQTS),History of neurodevelopmental disorder	Uncertain_significance	0.413	0.615	0.991	1	0.64	-0.34	-3.94	0.036335	0.899176	0.2275	25.1	0.472034	0.9068	0.424	0.873443	0.313969
CACNA1C-A1556T	Long QT syndrome (LQTS)	Uncertain_significance	0	0.993	0.998	1	3.56	-3.78	-4.22	0.802944	0.94683	1.0937	31	0.998202	0.9625	0.9	0.82175	0.965579
CACNA1C-A1587V	not provided	Uncertain_significance	0.249	0	0	1	2.79	-0.1	-3.92	0.139428	0.10004	-0.2938	12.35	0.0497077	0.6442	0.121	0.902481	-0.906183
CACNA1C-A1617T	Long QT syndrome (LQTS)	Uncertain_significance	0.012	0.58	0.867	0.999886	2.25	-3.38	-4.08	0.491872	0.831053	0.9725	27.3	0.97687	0.8987	0.775	0.881691	0.393874
CACNA1C-A1656T	Long QT syndrome (LQTS),Timothy syndrome (TS)	Uncertain_significance	0.104	0.986	0.997	1	1.175	-2.99	-4.02	0.397909	0.792439	1.0081	25.2	0.980717	0.8963	0.647	0.79878	0.328023
CACNA1C-A1668T	Timothy syndrome (TS),Long QT syndrome (LQTS)	Uncertain_significance	0.074	0.426	0.675	1	2.2	-2.81	-4.24	0.608394	0.953165	1.0495	25	0.973482	0.9354	0.652	0.831194	0.427811
CACNA1C-A1696T	Long QT syndrome (LQTS),Timothy syndrome (TS)	Uncertain_significance	0.86	0.017	0.054	0.999938	0.275	0.88	-3.86	0.132325	0.546729	0.1088	15.54	0.0841908	0.5958	0.396	0.662476	-0.509465
CACNA1C-A1723T	-	Benign	0.363	0.131	0.907	0.999622	2.445	-1.2	-3.86	0.118259	0.882616	0.1909	23.1	0.249367	0.87	0.334	0.680443	0.00542174
CACNA1C-A1730T	Long QT syndrome (LQTS),Timothy syndrome (TS)	Uncertain_significance	0.125	0.282	0.949	1	2.695	-1.54	-3.91	0.169527	0.935745	0.7338	23.6	0.401415	0.9297	0.514	0.736138	0.335237
CACNA1C-A1730V	Long QT syndrome (LQTS)	Uncertain_significance	0.116	0.443	0.868	0.999999	2.695	-1.65	-3.94	0.148728	0.859694	0.7356	24.2	0.795679	0.9298	0.556	0.761463	0.294062
CACNA1C-A1737T	Long QT syndrome (LQTS),Timothy syndrome (TS)	Uncertain_significance	0.199	0.004	0.01	0.907669	0.14	-0.46	-3.82	0.141305	0.219879	-0.0311	17.92	0.0219299	0.636	0.237	0.284197	-0.610053
CACNA1C-A1765D	long qt syndrome	Uncertain_significance	0.03	0.992	0.999	1	2.76	-4.24	-4.11	0.463856	0.888498	0.6549	23.3	0.937566	0.9546	0.619	0.853892	0.517786
CACNA1C-A1765G	-	Benign	0.041	0.941	0.998	1	2.415	-3.01	-4.11	0.353228	0.896859	0.6566	23.2	0.85241	0.9531	0.578	0.791642	0.446113
CACNA1C-A1781V	Long QT syndrome (LQTS)	Uncertain_significance	0.215	0.018	0.117	0.935973	1.06	-0.9	-3.87	0.096618	0.778768	-0.0323	22.2	0.153816	0.7251	0.311	0.38263	-0.109661
CACNA1C-A180T	not provided|long qt syndrome,Long QT syndrome (LQTS)	Uncertain_significance	0.029	0.992	1	1	3.12	-3.35	-5.34	0.77326	0.933009	1.072	25.1	0.945561	0.979	0.889	0.781994	0.831778
CACNA1C-A1813T	-	Benign	0.097	0.944	1	1	1.785	-2.3	-4.06	0.287439	0.931282	0.6493	23.7	0.152013	0.9546	0.507	0.8041	0.567159
CACNA1C-A1818T	History of neurodevelopmental disorder	Uncertain_significance	0.293	0.003	0.001	0.815155	0	-0.45	-3.82	0.404343	0.36953	0.1436	14.92	0.172262	0.743	0.231	0.370532	-0.437198
CACNA1C-A1830T	-	Benign	0.149	0.043	0.593	1	0	-0.14	-3.96	0.218939	0.053003	-0.2016	0.168	0.0192748	0.5886	0.244	0.297318	-1.69533
CACNA1C-A1849V	Long QT syndrome (LQTS)	Uncertain_significance	0.106	0.057	0.519	0.99999	1.39	-1.63	-3.84	0.222486	0.641352	0.2038	16.1	0.309427	0.7699	0.307	0.302776	-0.266059
CACNA1C-A1856V	Long QT syndrome (LQTS)	Uncertain_significance	0.106	0.057	0.519	0.99999	1.39	-1.63	-3.84	0.222486	0.641352	0.2038	16.1	0.309427	0.7699	0.307	0.302776	-0.266059
CACNA1C-A1974P	Long QT syndrome (LQTS)	Uncertain_significance	0.069	0.584	0.937	0.999998	NA	-3.16	-0.21	0.126661	0.977157	-0.1588	25.4	0.969063	0.4106	0.215	0.701545	0.552202
CACNA1C-A2014T	Long QT syndrome (LQTS)	Uncertain_significance	0.362	0.001	0.001	1	NA	-0.83	0.56	0.028378	0.093294	-1.054	0.105	0.0569582	0.0565	0.017	0.352078	-1.98071
CACNA1C-A2016T	Long QT syndrome (LQTS)	Uncertain_significance	0.362	0.001	0.001	1	NA	-0.83	0.56	0.028378	0.093294	-1.054	0.105	0.0569582	0.0565	0.017	0.352078	-1.98071
CACNA1C-A2036G	Long QT syndrome (LQTS),Catecholaminergic polymorphic ventricular tachycardia (CPVT1)	Uncertain_significance	0.348	0	0	1	NA	-0.69	0.55	0.087156	0.354931	-1.0207	0.985	0.0544752	0.0826	0.033	0.346805	-1.29388
CACNA1C-A2036T	Long QT syndrome (LQTS)	Uncertain_significance	0.362	0.001	0.001	1	NA	-0.83	0.56	0.028378	0.093294	-1.054	0.105	0.0569582	0.0565	0.017	0.352078	-1.98071
CACNA1C-A2105V	Long QT syndrome (LQTS)	Uncertain_significance	0.669	0.079	0.161	0.935185	NA	0.12	0.31	0.016366	0.313131	-1.0295	18.11	0.203974	0.1184	0.041	0.436161	-0.319612
CACNA1C-A2107V	Long QT syndrome (LQTS)	Uncertain_significance	0	0.987	0.998	1	NA	-3.23	0.04	0.188924	0.970896	0.06	29	0.996764	0.4756	0.387	0.780069	0.839604
CACNA1C-A2116T	Long QT syndrome (LQTS)	Uncertain_significance	0.258	0.037	0.16	0.998554	NA	-1.01	0.14	0.019111	0.455278	-0.845	22.4	0.359565	0.2334	0.026	0.600064	-0.0707756
CACNA1C-A2116V	Long QT syndrome (LQTS)	Uncertain_significance	0.006	0.076	0.275	0.998939	NA	-1.76	0.14	0.031532	0.387057	-0.8639	21.1	0.700927	0.2339	0.03	0.614392	-0.186163
CACNA1C-A2122V	Long QT syndrome (LQTS)	Uncertain_significance	0.018	0.024	0.041	0.99969	NA	-0.82	0.47	0.073431	0.411414	-0.9659	12.29	0.0893847	0.068	0.094	0.389202	-1.26369
CACNA1C-A2147T	Long QT syndrome (LQTS)	Uncertain_significance	0.069	0.001	0	1	NA	-1.29	0.15	0.049547	0.144326	-1.0308	8.687	0.0339306	0.0728	0.067	0.357102	-1.26034
CACNA1C-A2149V	Long QT syndrome (LQTS)	Uncertain_significance	0	0.987	0.998	1	NA	-3.23	-0.02	0.1649	0.940756	0.06	28.6	0.996764	0.4756	0.362	0.785838	0.746915
CACNA1C-A2160T	Long QT syndrome (LQTS)	Uncertain_significance	0.069	0.001	0	1	NA	-1.29	0.15	0.049547	0.144326	-1.0308	8.687	0.0339306	0.0728	0.067	0.357102	-1.26034
CACNA1C-A26T	long qt syndrome|intellectual disability;pulmonic stenosis (disease),Long QT syndrome (LQTS)	Uncertain_significance	0.003	0.241	0.902	0.999908	0.69	-3.3	-3.91	0.101036	0.830852	0.9429	22.9	0.425951	0.9085	0.44	0.702997	0.407216
CACNA1C-A26V	long qt syndrome,Long QT syndrome (LQTS)	Uncertain_significance	0.003	0.292	0.621	0.999544	0	-3.05	-3.75	0.045762	0.655078	0.8773	23.2	0.863404	0.8699	0.446	0.716057	0.217357
CACNA1C-A317V	not provided	Uncertain_significance	0.028	0.987	1	1	1.83	-3.54	-3.92	0.626215	0.941189	1.0398	26	0.962672	0.9209	0.764	0.600976	0.666877
CACNA1C-A34V	not provided	Uncertain_significance	0.006	0.126	0.681	0.799006	0.345	-2.17	-3.88	0.049018	0.72256	0.4179	18.27	0.109167	0.7677	0.407	0.771173	0.0846923
CACNA1C-A36V	cardiovascular phenotype|long qt syndrome,Long QT syndrome (LQTS)	Uncertain_significance	0.017	0.004	0.007	0.629763	-0.69	-2.06	-3.77	0.045571	0.616425	0.7644	17.15	0.237213	0.7632	0.33	0.697725	-0.177873
CACNA1C-A39V	brugada syndrome,brugada syndrome 3 (brgda3),brugada syndrome 3|brugada syndrome	Pathogenic/likely_pathogenic	0	0.994	0.998	1	0.345	-3.43	-4.05	0.201573	0.942739	1.0289	25.4	0.979274	0.9136	0.722	0.774966	0.683527
CACNA1C-A494V	not provided	Uncertain_significance	0.232	0.075	0.621	1	1.15	-1.33	-3.3	0.188017	0.746856	0.6127	23	0.247894	0.8466	0.516	0.754756	0.0741209
CACNA1C-A519T	not provided|cardiovascular phenotype|long qt syndrome|ventricular tachycardia,Long QT syndrome (LQTS),Ventricular tachycardia	Uncertain_significance	0.477	0.996	1	1	1.545	-2.24	-3.36	0.158394	0.842363	0.5845	23.7	0.374969	0.8364	0.595	0.673202	0.310194
CACNA1C-A520T	long qt syndrome,Long QT syndrome (LQTS)	Uncertain_significance	0.147	0.612	0.987	0.999999	2.085	-2.84	-3.36	0.256177	0.714178	0.9085	26.2	0.937858	0.8801	0.588	0.699607	0.410628
CACNA1C-A55T	long qt syndrome	Uncertain_significance	0	0.995	0.998	1	1.355	-3.71	-4.19	0.141014	0.955979	0.975	25.2	0.960408	0.9017	0.576	0.799293	0.654574
CACNA1C-A562T	Long QT syndrome (LQTS)	Uncertain_significance	0.002	0.154	0.449	0.999883	1.325	-1.08	-4.91	0.522357	0.951686	0.9846	24.1	0.95156	0.8836	0.671	0.72135	0.213375
CACNA1C-A565T	not provided|long qt syndrome,Long QT syndrome (LQTS)	Uncertain_significance	0.089	0.995	0.998	1	1.335	-2.9	-5.04	0.568458	0.949326	1.0805	24	0.873242	0.9528	0.812	0.789891	0.561299
CACNA1C-A582D	long qt syndrome 8	Pathogenic/likely_pathogenic	0.101	0.998	1	1	1.25	-4.41	-4.98	0.693741	0.803369	1.0924	25.6	0.988439	0.9428	0.922	0.909111	0.556874
CACNA1C-A59S	not provided	Uncertain_significance	0.011	0.994	0.998	1	1.75	-2.78	-4	0.150258	0.964889	0.9744	22.9	0.863732	0.9059	0.565	0.730868	0.518038
CACNA1C-A68T	-	Benign	0.09	0.012	0.054	0.819026	-0.695	-2.75	-3.85	0.019493	0.697302	0.8239	22.1	0.0802335	0.8481	0.28	0.658985	-0.24139
CACNA1C-A71T	not provided	Uncertain_significance	0.224	0.002	0.001	0.998115	0.77	-0.92	-3.9	0.12236	0.675466	0.4347	14.53	0.172058	0.7816	0.191	0.624865	-0.535887
CACNA1C-A71V	long qt syndrome,Long QT syndrome (LQTS)	Uncertain_significance	0.029	0.069	0.388	0.999409	1.32	-1.63	-3.9	0.158483	0.75954	0.7704	19.1	0.119511	0.8521	0.359	0.650797	-0.0590436
CACNA1C-A757P	timothy syndrome|not provided,Timothy syndrome (TS)	Uncertain_significance	0.001	0.998	1	1	3.1	-4.59	-4.44	0.906483	0.98322	1.1021	29.6	0.9984	0.9545	0.954	0.921422	0.911035
CACNA1C-A818T	long qt syndrome,Long QT syndrome (LQTS)	Uncertain_significance	1	0.001	0.001	0.8137	0.02	1.19	-3.84	0.08357	0.158799	-0.4204	14.43	0.124292	0.4405	0.155	0.310872	-0.899591
CACNA1C-A879T	long qt syndrome,Long QT syndrome (LQTS)	Uncertain_significance	0.001	0.997	1	1	2.87	-3.1	-3.98	0.591014	0.869861	1.078	26.2	0.989385	0.9344	0.743	0.772229	0.610784
CACNA1C-D1119N	Long QT syndrome (LQTS)	Uncertain_significance	0.014	0.944	0.992	1	2.91	-4.72	-4.42	0.423581	0.947913	1.0911	29.3	0.989361	0.9552	0.846	0.801513	0.879598
CACNA1C-D1151N	Ventricular tachycardia,Long QT syndrome (LQTS)	Uncertain_significance	0.432	0.997	0.999	1	0.89	-0.91	-4.04	0.218256	0.942513	0.7913	24.4	0.294699	0.8849	0.575	0.815518	0.437536
CACNA1C-D1437Y	Long QT syndrome (LQTS)	Uncertain_significance	0.001	0.999	1	1	2.58	-8.52	-5	0.746552	0.945096	1.0951	32	0.995331	0.9571	0.845	0.868257	0.781061
CACNA1C-D1708G	Long QT syndrome (LQTS)	Uncertain_significance	0.115	0.295	0.493	1	2.36	-4.1	-4.33	0.50849	0.949351	0.8819	29.9	0.932941	0.872	0.597	0.731903	0.183309
CACNA1C-D1728G	Long QT syndrome (LQTS)	Uncertain_significance	0.115	0.295	0.493	1	2.36	-4.1	-4.33	0.50849	0.949351	0.8819	29.9	0.932941	0.872	0.597	0.731903	0.183309
CACNA1C-D1741E	Long QT syndrome (LQTS)	Uncertain_significance	0.132	0.03	0.012	0.988769	1.32	-2.45	-3.96	0.106842	0.475365	0.0069	17.57	0.375292	0.7688	0.261	0.627421	-0.39943
CACNA1C-D1741G	Long QT syndrome (LQTS)	Uncertain_significance	0.12	0.521	0.787	0.999999	2.325	-4.9	-4.08	0.159238	0.813092	0.3713	24.4	0.232186	0.9154	0.666	0.610411	0.274615
CACNA1C-D1741N	Long QT syndrome (LQTS)	Uncertain_significance	0.072	0.458	0.954	0.999999	2.67	-3.27	-4.03	0.169639	0.942291	0.4931	25.2	0.896741	0.9348	0.548	0.649303	0.561764
CACNA1C-D1761E	Long QT syndrome (LQTS)	Uncertain_significance	0.132	0.03	0.012	0.988769	1.32	-2.45	-3.96	0.106842	0.475365	0.0069	17.57	0.375292	0.7688	0.261	0.627421	-0.39943
CACNA1C-D1761G	Long QT syndrome (LQTS)	Uncertain_significance	0.12	0.521	0.787	0.999999	2.325	-4.9	-4.08	0.159238	0.813092	0.3713	24.4	0.232186	0.9154	0.666	0.610411	0.274615
CACNA1C-D1761N	Long QT syndrome (LQTS)	Uncertain_significance	0.072	0.458	0.954	0.999999	2.67	-3.27	-4.03	0.169639	0.942291	0.4931	25.2	0.896741	0.9348	0.548	0.649303	0.561764
CACNA1C-D2148A	Long QT syndrome (LQTS)	Uncertain_significance	0.002	0.022	0.004	0.516803	NA	-3.55	0.3	0.071119	0.66274	-0.9737	22.5	0.614366	0.0998	0.108	0.464087	-0.538937
CACNA1C-D446G	long qt syndrome,Long QT syndrome (LQTS)	Uncertain_significance	0.002	0.995	0.998	1	3.67	-5.31	-3.38	0.701413	0.934679	1.0546	26.4	0.995846	0.9138	0.876	0.829518	0.840806
CACNA1C-D448N	not provided|long qt syndrome,Long QT syndrome (LQTS)	Uncertain_significance	0.002	0.996	1	1	3.67	-4.57	-3.33	0.441094	0.945803	1.0695	26.4	0.98607	0.9201	0.714	0.847734	0.952109
CACNA1C-D448Y	long qt syndrome	Uncertain_significance	0	0.999	1	1	3.67	-7.61	-3.4	0.520378	0.948828	1.0695	26.3	0.998172	0.9201	0.794	0.845192	0.955897
CACNA1C-D690N	not provided	Uncertain_significance	0.126	0.308	0.907	1	2.635	-4.62	-4.42	0.58478	0.954927	1.0905	28.1	0.977583	0.9439	0.748	0.89983	0.633147
CACNA1C-E1112G	Long QT syndrome (LQTS)	Uncertain_significance	0.179	0.099	0.242	0.999933	2.03	-3.85	-5	0.335891	0.867119	1.047	24.9	0.969117	0.9466	0.804	0.611632	0.3684
CACNA1C-E1112K	Long QT syndrome (LQTS),Brugada syndrome	Uncertain_significance	0.549	0.014	0.013	0.999667	0.475	-1.52	-4.96	0.083104	0.454133	0.8721	21.4	0.870073	0.9081	0.479	0.734941	-0.182816
CACNA1C-E1135G	Long QT syndrome (LQTS)	Uncertain_significance	0	0.995	1	1	4.285	-6.63	-4.42	0.90737	0.946315	1.0548	31	0.999519	0.9736	0.965	0.73583	1.03315
CACNA1C-E1135K	Long QT syndrome (LQTS),Brugada syndrome	Uncertain_significance	0	0.994	1	1	2.72	-3.79	-4.4	0.576901	0.942599	1.0915	32	0.992509	0.9476	0.952	0.827132	0.871804
CACNA1C-E12V	-	Benign	0.002	0.978	0.968	0.964061	0.69	-1.31	-4.09	0.535404	0.777455	0.4113	32	0.233062	0.89	0.489	0.828738	0.234495
CACNA1C-E1392D	long qt syndrome	Uncertain_significance	0.063	0.005	0.002	0.960005	1.1	-2.07	-4.98	0.120764	0.443474	0.7706	23	0.668451	0.8819	0.374	0.619689	-0.223612
CACNA1C-E1544K	long qt syndrome 8	Pathogenic/likely_pathogenic	0	0.994	0.999	1	2.99	-3.78	-4.02	0.895333	0.953173	1.0847	32	0.997242	0.9448	0.971	0.936747	0.945488
CACNA1C-E1684G	Long QT syndrome (LQTS)	Uncertain_significance	0.006	0.969	0.998	1	2.995	-6	-4.38	0.909338	0.956425	0.9635	32	0.99045	0.9548	0.836	0.81082	0.697302
CACNA1C-E1726G	Long QT syndrome (LQTS)	Uncertain_significance	0.001	0.23	0.51	1	2.865	-3.78	-4.16	0.484423	0.934369	0.8039	26.4	0.978424	0.9281	0.647	0.718446	0.147063
CACNA1C-E1789G	Long QT syndrome (LQTS)	Uncertain_significance	0.025	0.23	0.675	0.999987	1.96	-4.71	-4.01	0.142238	0.857209	0.2591	23.1	0.965656	0.8925	0.415	0.563586	-0.000994237
CACNA1C-E1840G	Long QT syndrome (LQTS)	Uncertain_significance	0.006	0.154	0.449	0.989748	1.87	-2.84	-3.98	0.61202	0.94762	0.6597	23.2	0.912157	0.7701	0.485	0.359712	0.0265823
CACNA1C-E1854K	Long QT syndrome (LQTS)	Uncertain_significance	0.023	0.199	0.779	0.999939	1.155	-2.01	-3.92	0.141893	0.808438	0.2321	21.8	0.710302	0.8929	0.452	0.456538	-0.110288
CACNA1C-E1864G	Long QT syndrome (LQTS)	Uncertain_significance	0.083	0.001	0	0.996062	NA	-2.33	-3.98	0.3956	0.800271	0.8429	22.8	0.49768	0.8172	0.323	0.311595	-0.229433
CACNA1C-E1913K	-	Benign	0.063	0.304	0.941	0.979708	NA	-1.17	0.39	0.058809	0.778116	-0.8042	24.3	0.084569	0.2597	0.221	0.550602	-0.0716546
CACNA1C-E2140Q	Long QT syndrome (LQTS)	Uncertain_significance	0.106	0.002	0	0.558928	NA	-0.5	0.14	0.015903	0.599187	-0.9544	22.9	0.286257	0.1683	0.049	0.545482	-0.124161
CACNA1C-E41V	long qt syndrome,Long QT syndrome (LQTS)	Uncertain_significance	0.001	0.996	1	1	0.895	-5.71	-3.97	0.263462	0.960174	1.0148	27.3	0.988115	0.8971	0.708	0.809434	0.607432
CACNA1C-E445K	cardiovascular phenotype	Uncertain_significance	0.001	0.992	1	1	4.21	-3.71	-3.34	0.80337	0.947426	1.0925	29.4	0.999243	0.9317	0.812	0.920738	1.00998
CACNA1C-E450Q	long qt syndrome,Long QT syndrome (LQTS)	Uncertain_significance	0.018	0.994	0.998	1	2.54	-2.51	-3.39	0.322725	0.952823	0.9654	24.5	0.980787	0.8829	0.658	0.835506	0.679978
CACNA1C-E454K	long qt syndrome	Uncertain_significance	0.08	0.992	1	1	1.835	-3.05	-3.32	0.259123	0.949118	0.8496	25.7	0.928632	0.8613	0.756	0.782549	0.62391
CACNA1C-E470D	long qt syndrome,Long QT syndrome (LQTS)	Uncertain_significance	0.34	0.979	0.99	0.999968	0.88	-1.74	-3.42	0.089019	0.737164	0.5914	23.8	0.582768	0.8375	0.545	0.839681	0.289123
CACNA1C-E472K	history of neurodevelopmental disorder,History of neurodevelopmental disorder	Uncertain_significance	0.097	0.98	0.998	1	1.64	-3.48	-3.42	0.188318	0.945036	0.8974	25.8	0.912441	0.8639	0.712	0.865159	0.612294
CACNA1C-E477K	long qt syndrome,Long QT syndrome (LQTS)	Uncertain_significance	0.011	0.113	0.821	0.999986	2.355	-2.84	-3.31	0.4046	0.947765	0.8696	25.9	0.826241	0.8365	0.581	0.860339	0.556888
CACNA1C-E485K	not provided	Uncertain_significance	0.1	0.98	0.998	1	1.84	-2.11	-3.3	0.162582	0.950905	0.6783	26.3	0.821597	0.7783	0.7	0.874845	0.4917
CACNA1C-E760K	long qt syndrome,Long QT syndrome (LQTS)	Uncertain_significance	0.002	0.991	0.998	1	2.85	-3.74	-4.1	0.672108	0.958743	1.0675	32	0.996706	0.9332	0.899	0.928918	0.828434
CACNA1C-E769D	Long QT syndrome (LQTS)	Uncertain_significance	0.077	0.987	0.996	0.999781	1.975	-2.2	-4.03	0.106047	0.625504	0.7071	20.6	0.878378	0.8813	0.611	0.808415	0.0157967
CACNA1C-E772D	long qt syndrome,Long QT syndrome (LQTS)	Uncertain_significance	0.072	0.987	0.996	0.999853	2.36	-2.33	-4.1	0.113122	0.745256	0.9531	23.6	0.943177	0.9189	0.616	0.74714	0.574503
CACNA1C-E772K	long qt syndrome	Uncertain_significance	0.115	0.991	0.998	1	1.935	-2.64	-4.06	0.258347	0.958743	1.0241	25.9	0.908135	0.9181	0.697	0.804429	0.579709
CACNA1C-E798K	long qt syndrome	Uncertain_significance	0.323	0.291	0.873	1	0.705	-0.84	-3.85	0.078691	0.959248	0.236	19.82	0.670278	0.9004	0.538	0.524092	0.106954
CACNA1C-E846K	long qt syndrome,Long QT syndrome (LQTS)	Uncertain_significance	0.094	0.164	0.675	0.999999	1.32	-3.24	-3.97	0.290249	0.955866	0.8992	24.3	0.974096	0.8508	0.585	0.513662	0.441932
CACNA1C-E849K	long qt syndrome,Long QT syndrome (LQTS)	Uncertain_significance	0.096	0.291	0.873	1	2.265	-3.41	-3.93	0.443733	0.955866	0.9778	26.7	0.956044	0.9175	0.593	0.611598	0.553606
CACNA1C-E850D	long qt syndrome,Long QT syndrome (LQTS)	Uncertain_significance	0.079	0.987	0.996	0.999994	1.605	-2.59	-3.97	0.2331	0.795743	0.8632	24.1	0.929326	0.887	0.629	0.639591	0.317629
CACNA1C-F1246L	Long QT syndrome (LQTS)	Uncertain_significance	0.106	0.945	0.937	0.999949	2.235	-5.46	-4.15	0.544038	0.68438	0.671	19.63	0.980998	0.8716	0.713	0.894842	-0.434808
CACNA1C-F1770V	Long QT syndrome (LQTS)	Uncertain_significance	0.059	0.974	0.992	1	2.565	-2.92	-3.81	0.349292	0.900429	0.3753	24.9	0.836716	0.9075	0.599	0.800557	0.269579
CACNA1C-F351Y	not provided	Uncertain_significance	0.101	0.961	0.982	1	0.79	-2.6	-4.85	0.419204	0.961269	1.0707	28.4	0.981362	0.9385	0.861	0.870231	0.583559
CACNA1C-F692I	not provided	Uncertain_significance	0.03	0.99	0.996	1	2.245	-5.55	-5.16	0.519823	0.953213	1.0993	28.8	0.994112	0.9632	0.936	0.914626	0.697638
CACNA1C-F936C	long qt syndrome	Uncertain_significance	0.017	0.315	0.489	0.993458	2.435	-4.84	-5.05	0.557752	0.914653	1.0042	28.9	0.968933	0.9563	0.754	0.847848	0.30028
CACNA1C-G1099R	Long QT syndrome (LQTS)	Uncertain_significance	0.025	1	1	1	2.88	-7.45	-4.01	0.60396	0.949948	1.0887	28.9	0.998183	0.9466	0.934	0.755635	0.891405
CACNA1C-G1136A	Long QT syndrome (LQTS)	Uncertain_significance	0	0.999	1	1	3.935	-5.69	-7.52	0.90614	0.944284	0.9035	27.8	0.998164	0.9957	0.957	0.816601	0.749734
CACNA1C-G1153D	Long QT syndrome (LQTS)	Uncertain_significance	0.001	1	1	1	3.83	-6.56	-4.1	0.794875	0.96216	1.0969	27.7	0.999583	0.9559	0.939	0.914328	1.00359
CACNA1C-G1262S	Long QT syndrome (LQTS)	Uncertain_significance	0.096	0.998	1	1	1.61	-2.42	-4.34	0.201408	0.781114	0.9662	25.6	0.987532	0.9128	0.771	0.765649	0.635997
CACNA1C-G1710S	Long QT syndrome (LQTS)	Uncertain_significance	0.018	0.109	0.719	0.999379	1.72	-4.96	-4.36	0.269476	0.810288	0.5979	25	0.600928	0.9522	0.516	0.766581	0.272704
CACNA1C-G1752S	Long QT syndrome (LQTS)	Uncertain_significance	0.018	0.109	0.719	0.999379	1.72	-4.96	-4.36	0.269476	0.810288	0.5979	25	0.600928	0.9522	0.516	0.766581	0.272704
CACNA1C-G1762S	Long QT syndrome (LQTS)	Uncertain_significance	0.228	0.32	0.975	1	1.595	-0.67	-3.78	0.347887	0.951239	0.5167	24.1	0.713142	0.8942	0.491	0.715835	0.276709
CACNA1C-G1824D	Long QT syndrome (LQTS)	Uncertain_significance	0.003	0.076	0.275	1	2.495	-0.22	-3.98	0.132858	0.115653	-0.1841	8.833	0.12949	0.6259	0.221	0.658351	-1.08709
CACNA1C-G1843R	-	Benign	0.054	0.041	0.088	1	1.725	-1.97	-3.84	0.421939	0.525051	0.0546	21.2	0.471467	0.8444	0.232	0.484848	-0.376152
CACNA1C-G2043E	History of neurodevelopmental disorder	Uncertain_significance	0.037	0.154	0.29	0.936633	NA	-1.57	0.2	0.076653	0.521428	-0.6201	20.6	0.629185	0.3351	0.128	0.612719	-0.0408795
CACNA1C-G2084R	long qt syndrome,Long QT syndrome (LQTS)	Uncertain_significance	0.073	0.943	0.998	0.999976	NA	-4.86	-1.26	0.080393	0.966363	0.0141	27.6	0.990245	0.5265	0.552	0.709272	0.589559
CACNA1C-G2085D	long qt syndrome,Long QT syndrome (LQTS)	Uncertain_significance	0.017	0.053	0.034	0.613864	NA	-2.1	0.38	0.017588	0.270434	-0.9424	24.2	0.573607	0.1193	0.058	0.560268	0.0610866
CACNA1C-G329S	not provided|sudden cardiac death,Sudden cardiac death (SCD)	Uncertain_significance	0.025	0.767	0.997	0.99999	1.69	-4.68	-4.24	0.414409	0.881119	1.0595	25.7	0.989949	0.9381	0.873	0.697768	0.551896
CACNA1C-G342S	long qt syndrome,Long QT syndrome (LQTS)	Uncertain_significance	0.015	0.997	1	1	2.985	-5.37	-4.43	0.89217	0.961965	1.0985	31	0.998824	0.954	0.94	0.800794	0.91538
CACNA1C-G377A	long qt syndrome,Long QT syndrome (LQTS)	Uncertain_significance	0.024	0.998	1	1	3.24	-5.4	-4.95	0.735193	0.934132	1.094	27.4	0.992228	0.9692	0.927	0.887249	0.913322
CACNA1C-G37R	-	Benign	0	0.967	0.999	1	1.445	-6.57	-3.84	0.241817	0.967092	0.9979	25.9	0.985233	0.9028	0.655	0.863643	0.635901
CACNA1C-G402R	not provided	Uncertain_significance	0	1	1	1	4.345	-7.16	-4.38	0.878664	0.966237	1.0686	29.8	0.999379	0.9733	0.961	0.970294	1.14793
CACNA1C-G402S	timothy syndrome (ts),congenital long qt syndrome,long qt syndrome (lqts),paroxysmal familial ventricular fibrillation 1 (vf1),timothy syndrome|congenital long qt syndrome|not provided	Pathogenic/likely_pathogenic	0.001	0.999	1	1	2.48	-5.34	-4.34	0.783919	0.965012	1.0922	32	0.997915	0.9489	0.966	0.957938	0.949422
CACNA1C-G406R	,long qt syndrome (lqts),timothy syndrome (ts),congenital long qt syndrome,cacna1c-related disorders,timothy syndrome|congenital long qt syndrome|not provided|long qt syndrome|cacna1c-related disorders	Pathogenic/likely_pathogenic	0.005	1	1	1	3.345	-6.8	-4.38	0.79544	0.972021	1.0946	33	0.997045	0.9598	0.965	0.957793	1.0068
CACNA1C-G419R	not provided	Uncertain_significance	0.11	1	1	1	1.795	-7.48	-4.91	0.620961	0.962819	1.0889	29.9	0.994826	0.9538	0.802	0.951519	0.811282
CACNA1C-G481R	long qt syndrome	Uncertain_significance	0.095	0.648	0.879	0.99965	2.78	-3.63	-3.24	0.179958	0.870666	0.855	27.8	0.93332	0.8733	0.645	0.821978	0.602781
CACNA1C-G490R	-	Benign	0.23	0.798	0.993	0.999631	2.705	-2.86	-3.33	0.219353	0.91701	0.6375	24.9	0.0802878	0.83	0.69	0.833139	0.414746
CACNA1C-G705R	not provided	Uncertain_significance	0	1	1	1	3.9	-7.58	-4.37	0.924019	0.960179	1.0797	32	0.999858	0.9706	0.922	0.932829	1.08302
CACNA1C-G797R	long qt syndrome	Uncertain_significance	0.166	0	0	0.684408	1.495	-0.44	-3.88	0.143827	0.95934	-0.3807	18.73	0.707019	0.8028	0.339	0.500113	-0.0992337
CACNA1C-G813E	long qt syndrome,Long QT syndrome (LQTS)	Uncertain_significance	0.125	0.962	0.999	1	1.865	-2.88	-3.79	0.17631	0.963537	0.6316	23.7	0.974153	0.8967	0.509	0.79024	0.433312
CACNA1C-G813R	timothy syndrome|long qt syndrome|not provided	Uncertain_significance	0.018	0.948	0.999	1	2.67	-3.23	-3.85	0.110807	0.960431	0.8828	24.3	0.408874	0.9333	0.611	0.800245	0.682601
CACNA1C-G856S	not provided|long qt syndrome,Long QT syndrome (LQTS)	Uncertain_significance	0.292	0.999	1	1	1.24	-3.85	-3.86	0.400069	0.948308	0.7061	24.3	0.393909	0.8719	0.721	0.762833	0.49135
CACNA1C-H495Q	not provided|long qt syndrome|wolff-parkinson-white pattern,Long QT syndrome (LQTS),Wolff-Parkinson-White pattern	Uncertain_significance	0.596	0.211	0.589	0.93551	-0.855	-0.38	-3.16	0.134908	0.630045	-0.3033	16.08	0.0219374	0.5526	0.472	0.824148	-0.591435
CACNA1C-H931Q	long qt syndrome,Long QT syndrome (LQTS)	Uncertain_significance	0.867	0.002	0	0.82213	-1.75	-1.34	-4.34	0.252294	0.147655	-0.3634	0.003	0.103035	0.5085	0.375	0.581638	-1.69072
CACNA1C-I1162L	Long QT syndrome (LQTS)	Uncertain_significance	0.005	0.949	0.977	0.999984	2.41	-1.46	-4.89	0.651456	0.960308	1.1007	27.5	0.870523	0.9526	0.846	0.872066	0.695656
CACNA1C-I1186T	long,timothy,inborn genetic diseases	Pathogenic/likely_pathogenic	0.001	0.986	0.994	1	3.745	-4.65	-4.27	0.878839	0.929553	1.0957	27.5	0.995351	0.9605	0.981	0.938925	0.8677
CACNA1C-I1186V	long	Pathogenic/likely_pathogenic	0.01	0.933	0.983	0.999998	3.745	-0.93	-4.25	0.877623	0.951454	1.0944	25.5	0.980556	0.9604	0.919	0.869442	0.8628
CACNA1C-I1315V	-	Benign	0.203	0.008	0.008	0.998848	0.89	-0.36	-4.99	0.077428	0.814596	0.6631	17	0.695501	0.8591	0.392	0.72247	-0.0906766
CACNA1C-I1348V	Long QT syndrome (LQTS)	Uncertain_significance	0.117	0.88	0.986	0.999969	0.6	-0.93	-4.38	0.278365	0.935582	1.0643	24	0.833375	0.9236	0.713	0.848519	0.422966
CACNA1C-I1373V	long qt syndrome,Long QT syndrome (LQTS)	Uncertain_significance	0	0.976	0.966	0.999998	2.62	-0.97	-5.21	0.751233	0.945631	1.0947	26.6	0.932053	0.9687	0.893	0.825017	0.750178
CACNA1C-I1421V	Long QT syndrome (LQTS)	Uncertain_significance	0.086	0.48	0.504	0.999996	0.715	-0.91	-4.48	0.289991	0.961066	0.9616	24.4	0.774135	0.893	0.745	0.690713	0.42049
CACNA1C-I1505F	Long QT syndrome (LQTS)	Uncertain_significance	0	0.995	1	1	3.525	-3.74	-4.2	0.881343	0.93803	1.1018	27.4	0.996318	0.9572	0.933	0.881459	0.870956
CACNA1C-I1523M	long,long qt syndrome 8 (lqt8)	Pathogenic/likely_pathogenic	0	0.996	1	0.999982	3.93	-2.83	-5.39	0.904136	0.580394	1.0083	24.2	0.997596	0.9856	0.941	0.918656	0.693679
CACNA1C-I1743T	Long QT syndrome (LQTS)	Uncertain_significance	0.008	0.86	0.991	0.999999	2.32	-3.43	-4.3	0.489227	0.952033	0.764	28.6	0.605661	0.9537	0.713	0.82015	0.501596
CACNA1C-I1962S	Long QT syndrome (LQTS)	Uncertain_significance	0.134	0.068	0.145	0.996727	NA	-1.92	0.61	0.044977	0.865696	-0.8469	23.1	0.621762	0.1736	0.121	0.41398	0.0626133
CACNA1C-I279V	long qt syndrome	Uncertain_significance	0.125	0.811	0.826	0.999999	1.365	-0.61	-4.87	0.123194	0.927443	1.0488	23.7	0.9429	0.9405	0.772	0.915521	0.536867
CACNA1C-I304T	-	Benign	0.276	0.014	0.018	1	-0.145	-0.96	-3.88	0.144535	0.246071	-0.0088	16.03	0.0144542	0.7288	0.264	0.521837	-0.762005
CACNA1C-I304V	long qt syndrome,Long QT syndrome (LQTS)	Uncertain_significance	0.474	0	0	1	-0.4	-0.13	-3.79	0.158667	0.120232	-0.263	6	0.0254054	0.5785	0.178	0.388412	-1.07894
CACNA1C-I627V	Long QT syndrome (LQTS)	Uncertain_significance	0.144	0.949	0.948	0.999999	0.775	-0.94	-4.92	0.335766	0.93456	1.0304	24	0.946807	0.9233	0.698	0.832699	0.369126
CACNA1C-I630V	long qt syndrome,Long QT syndrome (LQTS)	Uncertain_significance	1	0.949	0.948	0.999805	-0.8	-0.02	-5.01	0.124902	0.73906	0.5533	22.2	0.875767	0.8389	0.639	0.867086	-0.155223
CACNA1C-I651N	long qt syndrome,Long QT syndrome (LQTS)	Uncertain_significance	0	0.814	0.986	0.999998	4.53	-6.6	-5.21	0.797969	0.946311	1.0427	27.6	0.998554	0.9805	0.952	0.933608	0.846384
CACNA1C-I651V	long qt syndrome,Long QT syndrome (LQTS)	Uncertain_significance	0.033	0.004	0.004	0.999909	1.945	-0.94	-5.13	0.323887	0.953132	1.0643	23.4	0.945808	0.9379	0.753	0.864644	0.164687
CACNA1C-I664V	inborn genetic diseases,Inborn genetic diseases	Uncertain_significance	0.021	0.002	0.002	0.998534	1.8	-0.94	-5.21	0.296505	0.929701	1.0522	23.3	0.978095	0.9214	0.726	0.883701	0.110632
CACNA1C-I73V	long qt syndrome	Uncertain_significance	0.335	0.006	0.004	0.993224	0	0.02	-3.68	0.055227	0.778959	0.623	21.4	0.0637454	0.8513	0.341	0.551466	-0.230265
CACNA1C-I751V	not provided	Uncertain_significance	0.046	0.949	0.948	0.999998	1.915	-0.95	-4.58	0.411356	0.96102	1.0725	25.7	0.967234	0.9355	0.806	0.874386	0.672515
CACNA1C-I932T	not provided|cardiovascular phenotype	Uncertain_significance	0.003	0.342	0.825	0.999997	3.13	-4.41	-4.42	0.484174	0.951071	1.0578	32	0.991594	0.9239	0.858	0.878475	0.478654
CACNA1C-I938T	not provided|long qt syndrome,Long QT syndrome (LQTS)	Uncertain_significance	0.004	0.045	0.056	0.89421	1.355	-2.02	-5	0.36862	0.817852	0.9698	24.2	0.357559	0.9206	0.672	0.718204	0.204659
CACNA1C-I943T	Long QT syndrome (LQTS)	Uncertain_significance	0.003	0.221	0.275	0.999998	3.275	-3.4	-5.25	0.616106	0.946625	1.0834	24.1	0.968704	0.9737	0.913	0.861218	0.604487
CACNA1C-I943V	not provided	Uncertain_significance	0.862	0.107	0.138	0.999992	0.605	-0.51	-5.12	0.130903	0.885218	0.956	20.3	0.721353	0.9303	0.669	0.639433	0.0215919
CACNA1C-I946T	long qt syndrome,Long QT syndrome (LQTS)	Uncertain_significance	0.023	0.024	0.119	0.997289	2.095	-3.08	-5.01	0.376015	0.436283	0.8256	23.8	0.463432	0.8892	0.557	0.693119	0.0394018
CACNA1C-K1074R	Long QT syndrome (LQTS)	Uncertain_significance	0.102	0.994	0.999	0.999984	1.51	-2.84	-4.97	0.183378	0.945806	1.0439	25.6	0.97634	0.9406	0.872	0.673323	0.598924
CACNA1C-K1478T	Timothy syndrome (TS)	Uncertain_significance	0.268	0.204	0.332	0.573407	1.54	-1.7	-3.9	0.355883	0.303421	0.9211	23.1	0.210679	0.87	0.559	0.645451	0.114323
CACNA1C-K1580N	Long QT syndrome (LQTS)	Uncertain_significance	0.131	0.997	1	0.999994	2.22	-4.73	-4.29	0.688269	0.751939	1.0277	25.5	0.994368	0.9249	0.759	0.897641	0.53625
CACNA1C-K1639N	Long QT syndrome (LQTS)	Uncertain_significance	0.002	0.993	0.998	0.99971	2.19	-4.47	-0.31	0.112418	0.676641	-0.309	25.4	0.98731	0.3933	0.296	0.838577	0.325721
CACNA1C-K1893E	Sudden cardiac death (SCD)	Uncertain_significance	0.492	0.002	0.001	0.990265	NA	-0.08	-3.77	0.161265	0.649755	-0.0416	17.74	0.699277	0.6246	0.357	0.331417	-0.572258
CACNA1C-K574N	long qt syndrome,Long QT syndrome (LQTS)	Uncertain_significance	0	0.996	1	0.999997	4.445	-4.7	-5.46	0.936229	0.722051	1.0405	24.7	0.997912	0.9837	0.911	0.878466	0.618064
CACNA1C-K63E	long qt syndrome	Uncertain_significance	0	0.991	0.998	1	1.32	-3.71	-3.87	0.091129	0.952298	0.9036	24.8	0.982666	0.8849	0.699	0.82817	0.49652
CACNA1C-K773R	Long QT syndrome (LQTS)	Uncertain_significance	0.136	0.991	0.998	0.999998	1.29	-1.78	-3.98	0.236207	0.95119	0.8926	25.1	0.941734	0.8856	0.715	0.728297	0.406423
CACNA1C-K776R	not provided|long qt syndrome,Long QT syndrome (LQTS)	Uncertain_significance	0.239	0.991	0.998	0.999966	1.355	-1.24	-3.99	0.092801	0.456981	0.7303	21.7	0.292349	0.8778	0.411	0.626078	-0.161325
CACNA1C-K800Q	long qt syndrome,Long QT syndrome (LQTS)	Uncertain_significance	0.245	0.996	1	0.999988	1.745	-1.49	-3.93	0.045693	0.949956	0.3303	24.1	0.412492	0.9208	0.456	0.528835	0.486503
CACNA1C-K834E	long qt syndrome 8 (lqt8),long qt syndrome 8	Pathogenic/likely_pathogenic	0.223	0.801	0.979	0.999999	1.72	-2.73	-3.91	0.244011	0.955175	0.9267	25	0.93612	0.8973	0.647	0.521261	0.555932
CACNA1C-L1859V	Long QT syndrome (LQTS)	Uncertain_significance	0.109	0.044	0.044	0.997153	0.6	-1.02	-3.96	0.113918	0.512129	0.2059	15.28	0.0751601	0.8461	0.256	0.454602	-0.278412
CACNA1C-L1873P	Long QT syndrome (LQTS)	Uncertain_significance	0.01	0.714	0.978	1	NA	-2.51	-4.08	0.227223	0.914774	0.4869	25.4	0.832732	0.9306	0.485	0.385748	0.298369
CACNA1C-L1873V	Long QT syndrome (LQTS)	Uncertain_significance	0.141	0.005	0.003	0.998728	NA	-1.44	-3.92	0.106156	0.358149	0.0833	14.06	0.237794	0.857	0.358	0.299293	-0.611619
CACNA1C-L1889P	Long QT syndrome (LQTS)	Uncertain_significance	0.064	0.996	0.999	1	NA	-0.54	0.04	0.253956	0.90571	-0.6856	28	0.896943	0.465	0.289	0.537412	0.293256
CACNA1C-L289I	long qt syndrome	Uncertain_significance	0.002	0.979	0.99	0.999998	2.73	-1.72	-5.4	0.68226	0.787783	1.0769	25.2	0.768342	0.9727	0.863	0.855577	0.785761
CACNA1C-L318P	long qt syndrome,Long QT syndrome (LQTS)	Uncertain_significance	0.247	0.002	0	0.979514	0.505	-2.45	-3.92	0.204584	0.347588	0.2428	21.5	0.302658	0.8244	0.339	0.583355	-0.352602
CACNA1C-L493M	long qt syndrome,Long QT syndrome (LQTS)	Uncertain_significance	0.108	0.164	0.525	0.999979	1.2	-0.62	-3.3	0.07573	0.849458	0.4596	22.6	0.109738	0.8234	0.442	0.824346	0.107607
CACNA1C-L614P	epilepsy;intellectual deficiency,Epilepsy	Uncertain_significance	0	0.999	1	1	2.76	-6.53	-4.93	0.903912	0.980861	1.0999	29.2	0.9979	0.967	0.968	0.870245	0.807343
CACNA1C-L614R	not provided	Uncertain_significance	0	0.998	1	1	2.41	-5.6	-4.89	0.903224	0.960747	1.1073	28.6	0.997519	0.9596	0.974	0.850132	0.752441
CACNA1C-L644W	not provided	Uncertain_significance	0	0.939	0.999	0.999941	4.735	-5.69	-5.58	0.832988	0.836355	1.0663	27.3	0.998084	0.9835	0.913	0.949852	0.681248
CACNA1C-L658P	intellectual disability	Uncertain_significance	0	0.837	0.988	1	4.71	-6.64	-5.2	0.906494	0.976675	1.0183	31	0.999175	0.983	0.973	0.958952	0.928365
CACNA1C-L745P	not provided	Uncertain_significance	0	0.999	1	1	4.82	-6.44	-5.36	0.954171	0.982543	1.0007	32	0.999276	0.9861	0.977	0.961135	0.986948
CACNA1C-L778P	long qt syndrome,Long QT syndrome (LQTS)	Uncertain_significance	0.118	0.999	1	1	1.475	-3.72	-4.14	0.445638	0.931826	0.9356	24.6	0.912154	0.9199	0.74	0.739115	0.406671
CACNA1C-L912I	not provided	Uncertain_significance	0.033	0.993	0.999	0.999998	1.95	-1.93	-4.49	0.310867	0.855436	1.0252	24	0.936685	0.9356	0.759	0.795115	0.632519
CACNA1C-M30V	long qt syndrome	Uncertain_significance	0.008	0.017	0.048	0.53352	0	-2.74	-3.76	0.03695	0.830227	0.6105	17.3	0.222258	0.7565	0.35	0.739298	-0.0317991
CACNA1C-M456L	not provided	Uncertain_significance	0.338	0	0	0.933095	-0.125	-1.02	-3.2	0.112009	0.287704	-0.575	11.77	0.365214	0.4623	0.253	0.522271	-0.777831
CACNA1C-M466V	long qt syndrome,Long QT syndrome (LQTS)	Uncertain_significance	0.137	0.65	0.679	0.999975	0.515	-2.62	-3.3	0.113133	0.902069	0.4336	22.9	0.724299	0.7678	0.589	0.676473	0.0925256
CACNA1C-M823V	not provided	Uncertain_significance	0.363	0	0	0.759926	-0.295	-0.44	-3.71	0.065223	0.387494	-0.1761	13.43	0.0337543	0.6058	0.267	0.373403	-0.536317
CACNA1C-M853I	long qt syndrome	Uncertain_significance	0.59	0.946	0.962	1	1.04	-0.21	-3.78	0.091406	0.77686	0.5615	23.4	0.642708	0.8283	0.575	0.706336	0.076624
CACNA1C-M853V	long qt syndrome	Uncertain_significance	0.932	0.915	0.917	0.999999	0.91	0.04	-3.7	0.045386	0.876317	0.6451	22.7	0.800488	0.8427	0.616	0.658271	0.193697
CACNA1C-N1092K	Long QT syndrome (LQTS)	Uncertain_significance	0.299	0.002	0	0.992414	0.65	-1.65	-3.85	0.029114	0.698484	0.0186	21.7	0.586853	0.6667	0.267	0.700483	-0.199051
CACNA1C-N1814S	cardiovascular phenotype	Uncertain_significance	0.666	0	0	0.999977	-0.55	-0.29	-3.7	0.198568	0.49723	-0.3302	10.61	0.0107609	0.539	0.259	0.281616	-0.733745
CACNA1C-N300D	long qt syndrome|cardiovascular phenotype,Long QT syndrome (LQTS)	Uncertain_significance	0.473	0.05	0.145	0.939564	-0.63	-1.71	-4.91	0.651385	0.420601	0.1068	22.4	0.228679	0.7157	0.765	0.559083	-0.336844
CACNA1C-N31D	not provided|long qt syndrome,Long QT syndrome (LQTS)	Uncertain_significance	0	0.217	0.525	0.99803	0	-3.63	-3.76	0.085193	0.92574	0.8843	21.8	0.533991	0.8822	0.372	0.806976	0.280195
CACNA1C-N33S	not provided|brugada syndrome 3;timothy syndrome|long qt syndrome,Timothy syndrome (TS),Long QT syndrome (LQTS)	Uncertain_significance	0.011	0.059	0.341	0.962821	0.695	-3.56	-3.74	0.082839	0.717025	0.1595	18.37	0.354649	0.7555	0.387	0.649638	-0.188586
CACNA1C-N537D	inborn genetic diseases	Pathogenic/likely_pathogenic	0	0.991	0.998	0.999904	4.22	-4.51	-4.64	0.869497	0.94067	1.0505	27.6	0.999486	0.9642	0.816	0.805642	0.801348
CACNA1C-N547S	Long QT syndrome (LQTS)	Uncertain_significance	0.028	0.121	0.372	0.904555	2.6	-3.41	-4.35	0.334455	0.788949	1.1398	22.1	0.680178	0.9477	0.516	0.358222	0.278315
CACNA1C-N550S	long qt syndrome,Long QT syndrome (LQTS)	Uncertain_significance	0.476	0	0	0.999492	0.435	-0.88	-4.28	0.070248	0.902022	-0.1732	18.41	0.128334	0.7159	0.329	0.412571	-0.241309
CACNA1C-N5S	not provided	Uncertain_significance	0.103	0.953	0.927	0.993717	-0.69	-0.34	-3.77	0.688669	0.581182	0.2515	18.8	0.632804	0.7758	0.313	0.849158	-0.126624
CACNA1C-N639K	not provided|timothy syndrome,timothy syndrome,Timothy syndrome (TS)	Uncertain_significance	0.001	0.085	0.417	0.999826	1.81	-5.68	-4.86	0.651374	0.755839	1.0131	23	0.991219	0.9325	0.611	0.914862	0.235191
CACNA1C-N646T	long qt syndrome,Long QT syndrome (LQTS)	Uncertain_significance	0.001	0.004	0.002	0.999997	2.265	-5.68	-4.88	0.780109	0.949865	1.0745	24.1	0.997898	0.9382	0.778	0.867028	0.290856
CACNA1C-N70S	long qt syndrome,Long QT syndrome (LQTS)	Uncertain_significance	0	0.085	0.228	0.694357	-0.345	-2.86	-3.79	0.070522	0.51884	0.6475	17.27	0.339453	0.8292	0.317	0.590971	-0.108149
CACNA1C-N829S	long qt syndrome,Long QT syndrome (LQTS)	Uncertain_significance	0.37	0.001	0	0.683068	0.245	-1.26	-3.83	0.070593	0.7786	0.0896	19.71	0.0739783	0.7401	0.241	0.308408	-0.342832
CACNA1C-N839K	not specified|not provided	Uncertain_significance	0.801	0.023	0.034	0.99647	0.945	-1.76	-3.82	0.183221	0.611458	0.0491	17.16	0.0755508	0.6482	0.272	0.451169	-0.523535
CACNA1C-P100L	long qt syndrome,Long QT syndrome (LQTS)	Uncertain_significance	0.001	0.975	1	1	2.33	-7.2	0.62	0.144423	0.872457	-0.4536	26.4	0.994125	0.3107	0.284	0.865283	0.736954
CACNA1C-P1295L	Long QT syndrome (LQTS)	Uncertain_significance	0.127	0.916	0.99	1	1.725	-8.11	-4.86	0.143731	0.952201	0.5691	26.9	0.991312	0.9621	0.721	0.865917	0.707947
CACNA1C-P1655A	History of neurodevelopmental disorder	Uncertain_significance	0.006	0.99	0.998	1	3.4	-7.41	-4.14	0.793376	0.940117	1.0983	23.7	0.997504	0.949	0.798	0.795743	0.567249
CACNA1C-P1655S	Long QT syndrome (LQTS)	Uncertain_significance	0.005	0.99	0.998	1	3.4	-7.43	-4.16	0.88029	0.944201	1.1011	23.9	0.991463	0.9491	0.784	0.800454	0.476738
CACNA1C-P1848S	Long QT syndrome (LQTS)	Uncertain_significance	0.036	0.121	0.4	1	1.78	0.34	-3.56	0.26621	0.069808	-0.4547	4.202	0.0545846	0.4203	0.191	0.315353	-1.37762
CACNA1C-P2096H	long qt syndrome	Uncertain_significance	0.036	0.002	0.002	0.989559	NA	-2.93	0.37	0.026366	0.40424	-0.6519	24.7	0.970369	0.2646	0.106	0.609626	0.387171
CACNA1C-P381S	not provided	Uncertain_significance	0.013	0.998	1	1	1.6	-6.94	-4.83	0.891283	0.94375	1.1089	25.3	0.979108	0.9522	0.875	0.87235	0.799627
CACNA1C-P44A	not specified|brugada syndrome,Brugada syndrome	Uncertain_significance	0.083	0.006	0.001	0.999113	1.095	-6.83	-3.85	0.011003	0.680829	0.1062	20.5	0.559987	0.7271	0.327	0.78814	-0.0323394
CACNA1C-P461T	long qt syndrome,Long QT syndrome (LQTS)	Uncertain_significance	0.245	0.998	1	1	1.39	-2.7	-3.25	0.267499	0.929152	0.6986	23.9	0.945259	0.8574	0.609	0.775311	0.553309
CACNA1C-P467L	-	Benign	0.013	0.996	1	1	2.55	-7.45	-3.27	0.385944	0.937241	0.8712	26.4	0.981872	0.8805	0.685	0.874224	0.641742
CACNA1C-P46L	long qt syndrome	Uncertain_significance	0	0.69	0.991	1	0.69	-8.57	-3.87	0.209837	0.929973	0.9884	25.3	0.968275	0.8885	0.751	0.865262	0.582037
CACNA1C-P784S	not provided|long qt syndrome,Long QT syndrome (LQTS)	Uncertain_significance	0.221	0.714	0.928	1	1.8	-3.95	-3.84	0.082967	0.947698	0.8146	24.1	0.213382	0.873	0.537	0.617089	0.490469
CACNA1C-P794L	long qt syndrome	Uncertain_significance	0.048	0.195	0.697	1	1.62	-3.47	-3.9	0.116205	0.768076	0.3653	19.87	0.339236	0.9222	0.327	0.509346	-0.0492065
CACNA1C-P817S	-	Benign	0.259	0.356	0.775	0.99975	0.92	-1.66	-3.77	0.038247	0.845569	0.5873	23.1	0.0199716	0.8392	0.341	0.480739	0.293765
CACNA1C-P854L	long qt syndrome (lqts),long qt syndrome 8 (lqt8)	Pathogenic/likely_pathogenic	0.041	0.999	1	1	2.68	-9.02	-3.95	0.66935	0.949303	1.0676	27.9	0.996612	0.9373	0.757	0.811804	0.729693
CACNA1C-P854R	long qt syndrome 8 (lqt8)	Pathogenic/likely_pathogenic	0.046	0.999	1	1	1.925	-8.05	-3.94	0.556546	0.952025	1.0062	26.8	0.998654	0.9193	0.725	0.806536	0.669046
CACNA1C-P857L	long qt syndrome 8	Pathogenic/likely_pathogenic	0.024	0.999	1	1	2.695	-8.33	-3.9	0.751464	0.949303	1.0488	27	0.997619	0.925	0.797	0.778105	0.510408
CACNA1C-P857R	long qt syndrome 8	Pathogenic/likely_pathogenic	0.002	0.999	1	1	3.245	-7.64	-3.9	0.779792	0.952025	1.0843	26.4	0.997597	0.9409	0.859	0.771721	0.643497
CACNA1C-P861S	not provided	Uncertain_significance	0.207	0.999	1	1	2.08	-4.16	-3.77	0.431532	0.794458	0.9321	23.7	0.984114	0.9108	0.669	0.772568	0.496108
CACNA1C-P922A	long qt syndrome,Long QT syndrome (LQTS)	Uncertain_significance	0	0.998	1	1	3.565	-7.71	-4.33	0.924665	0.936139	1.1015	24.8	0.999316	0.9548	0.917	0.719424	0.859693
CACNA1C-Q1768E	Long QT syndrome (LQTS)	Uncertain_significance	0.099	0.968	0.982	0.999999	2.74	-2.08	-3.92	0.16609	0.941041	0.5537	23.4	0.808247	0.9306	0.507	0.590746	0.474192
CACNA1C-Q1964R	-	Benign	0.152	0.116	0.493	0.997117	NA	-1.71	0.47	0.038301	0.919767	-0.9073	22.9	0.0702696	0.1494	0.15	0.669099	0.20502
CACNA1C-Q325K	long qt syndrome,Long QT syndrome (LQTS)	Uncertain_significance	0.344	0.085	0.152	0.999875	0.645	-2.39	-3.87	0.107403	0.95503	0.5154	22.2	0.891578	0.7673	0.593	0.577959	0.0797138
CACNA1C-Q61P	long qt syndrome	Uncertain_significance	0	0.827	0.998	1	1.04	-5.57	-3.97	0.192236	0.986139	1	24.8	0.988132	0.8944	0.759	0.762443	0.617276
CACNA1C-Q892E	long qt syndrome,Long QT syndrome (LQTS)	Uncertain_significance	0.275	0.031	0.043	0.558798	1.1	-1.06	-3.8	0.134714	0.722855	0.5832	17.21	0.250054	0.8022	0.336	0.398537	-0.213006
CACNA1C-Q92P	long qt syndrome,Long QT syndrome (LQTS)	Uncertain_significance	0.118	0.009	0.004	0.999929	0.915	-2.6	0.47	0.045827	0.934112	-0.8458	22.7	0.153254	0.2602	0.241	0.591941	0.00753871
CACNA1C-R1207Q	Long QT syndrome (LQTS)	Uncertain_significance	0.001	0.988	0.999	1	3.71	-3.66	-4.08	0.831331	0.959744	1.0972	33	0.997739	0.9576	0.896	0.896822	1.02801
CACNA1C-R1220Q	Long QT syndrome (LQTS)	Uncertain_significance	0.005	0.397	0.766	1	3.285	-3.63	-3.9	0.659681	0.950217	1.0862	28.3	0.995119	0.94	0.834	0.897658	0.747846
CACNA1C-R1559H	Long QT syndrome (LQTS)	Uncertain_significance	0.009	0.995	1	1	2.07	-4.69	-4.07	0.734829	0.935031	1.0935	32	0.999035	0.9504	0.897	0.905382	0.946178
CACNA1C-R1559L	Long QT syndrome (LQTS)	Uncertain_significance	0	0.996	0.999	1	3.485	-6.62	-4.15	0.804861	0.95528	1.0991	32	0.999306	0.9589	0.924	0.909602	0.955092
CACNA1C-R1570H	Long QT syndrome (LQTS)	Uncertain_significance	0.031	0.997	1	1	2.54	-4.56	-4.11	0.760115	0.96457	1.068	33	0.996427	0.9263	0.869	0.906683	0.76101
CACNA1C-R1570L	Long QT syndrome (LQTS)	Uncertain_significance	0.001	0.991	0.999	0.999997	2.685	-6.62	-4.09	0.609667	0.95528	1.0447	32	0.996539	0.919	0.831	0.917456	0.721071
CACNA1C-R1570Q	Long QT syndrome (LQTS)	Uncertain_significance	0.001	0.975	0.999	0.999975	3.235	-3.78	-4.08	0.719666	0.94687	1.0894	32	0.999286	0.9408	0.874	0.88994	0.815833
CACNA1C-R1590H	Long QT syndrome (LQTS)	Uncertain_significance	0.031	0.997	1	1	2.54	-4.56	-4.11	0.760115	0.96457	1.068	33	0.996427	0.9263	0.869	0.906683	0.76101
CACNA1C-R1590L	Long QT syndrome (LQTS)	Uncertain_significance	0.001	0.996	0.999	1	3.235	-6.32	-4.11	0.869695	0.967185	1.093	33	0.997893	0.9418	0.953	0.90775	0.833246
CACNA1C-R161Q	cardiovascular phenotype	Uncertain_significance	0.33	0.975	0.999	0.99999	-0.67	-1.37	-4.39	0.212575	0.738896	0.8437	23.7	0.172241	0.8261	0.505	0.752232	0.122262
CACNA1C-R1634Q	Long QT syndrome (LQTS)	Uncertain_significance	0.001	0.987	0.999	1	2.53	-3.77	-4.17	0.879952	0.946683	1.101	25.1	0.987399	0.9489	0.896	0.828576	0.407171
CACNA1C-R1715Q	not provided|long qt syndrome,Long QT syndrome (LQTS)	Uncertain_significance	0.063	0.397	0.948	0.998373	2.075	-2.65	-3.87	0.162358	0.829902	0.5695	24.7	0.619875	0.9332	0.624	0.495011	0.364899
CACNA1C-R1715W	ductal breast carcinoma,Long QT syndrome (LQTS)	Uncertain_significance	0	0.862	0.999	0.999307	2.62	-5.33	-4.02	0.276252	0.839439	0.4632	26	0.990521	0.9358	0.732	0.62584	0.365011
CACNA1C-R1763Q	Long QT syndrome (LQTS)	Uncertain_significance	0.063	0.397	0.948	0.998373	2.075	-2.65	-3.87	0.162358	0.829902	0.5695	24.7	0.619875	0.9332	0.624	0.495011	0.364899
CACNA1C-R1825Q	Long QT syndrome (LQTS),Timothy syndrome (TS)	Uncertain_significance	0.117	0.003	0.024	0.7159	NA	-1.16	-3.82	0.149779	0.640894	-0.1475	17.48	0.145509	0.7463	0.277	0.211575	-0.300448
CACNA1C-R1828C	Long QT syndrome (LQTS)	Uncertain_significance	0.02	0	0	0.535452	0.345	-2.64	-3.95	0.57078	0.230089	-0.0468	14.36	0.0541394	0.6115	0.311	0.285601	-0.785045
CACNA1C-R1828L	Long QT syndrome (LQTS)	Uncertain_significance	0.138	0.001	0.001	0.769136	0.895	-2.15	-3.85	0.284722	0.407048	0.1471	15.29	0.344509	0.7455	0.315	0.267552	-0.342647
CACNA1C-R1851P	-	Benign	0.06	0.002	0.001	0.758404	0.895	-2.07	-3.89	0.379017	0.846859	0.3959	17.78	0.0917376	0.7922	0.29	0.274664	-0.341746
CACNA1C-R1851Q	Long QT syndrome (LQTS)	Uncertain_significance	0.167	0.091	0.66	0.957971	1.59	-0.87	-3.81	0.176391	0.672278	-0.0093	17.37	0.121616	0.7094	0.297	0.237936	-0.17798
CACNA1C-R1851W	Long QT syndrome (LQTS)	Uncertain_significance	0.032	0.004	0.036	0.757988	1.59	-2.9	-3.91	0.309883	0.800981	0.6878	22	0.08186	0.8063	0.333	0.2923	-0.205849
CACNA1C-R1863T	Long QT syndrome (LQTS)	Uncertain_significance	0.024	0.053	0.034	0.851121	2.05	-2.31	-4.02	0.846297	0.950708	0.512	24	0.138176	0.8071	0.569	0.37399	-0.156022
CACNA1C-R1892Q	Long QT syndrome (LQTS)	Uncertain_significance	0.123	0.254	0.948	0.635594	NA	-0.91	0.77	0.065421	0.651729	-0.6748	23.2	0.536436	0.3124	0.151	0.374724	0.206159
CACNA1C-R1902Q	Long QT syndrome (LQTS)	Uncertain_significance	0.123	0.254	0.948	0.635594	NA	-0.91	0.77	0.065421	0.651729	-0.6748	23.2	0.536436	0.3124	0.151	0.374724	0.206159
CACNA1C-R1902W	Ventricular tachycardia,Long QT syndrome (LQTS)	Uncertain_significance	0.001	0.698	0.933	0.945061	NA	-1.52	0.47	0.322222	0.648552	-0.9715	25.3	0.787623	0.1893	0.24	0.368475	-0.119067
CACNA1C-R24C	not provided|long qt syndrome,Long QT syndrome (LQTS)	Uncertain_significance	0.002	0.555	0.954	0.99561	0	-5.73	-3.9	0.064305	0.810309	0.907	24.5	0.501405	0.8339	0.586	0.770118	0.407999
CACNA1C-R24H	not provided|timothy syndrome|long qt syndrome,Timothy syndrome (TS),Long QT syndrome (LQTS)	Uncertain_significance	0.007	0.481	0.954	0.763278	-0.345	-3.54	-3.88	0.025404	0.765988	0.4584	23.8	0.281594	0.751	0.427	0.707686	0.317665
CACNA1C-R418P	not provided	Uncertain_significance	0	0.998	1	1	4.175	-6.51	-4.38	0.917489	0.98082	1.087	32	0.999188	0.9672	0.937	0.917983	1.04898
CACNA1C-R462G	long qt syndrome,Long QT syndrome (LQTS)	Uncertain_significance	0.135	0.994	0.998	1	2.33	-2.95	-3.33	0.250655	0.819749	0.886	26.3	0.858962	0.9009	0.644	0.76895	0.549955
CACNA1C-R462Q	not provided|inborn genetic diseases	Uncertain_significance	0.044	0.99	0.999	0.999999	2.41	-2.25	-3.3	0.257677	0.950267	0.8981	27	0.977067	0.9104	0.605	0.730117	0.825236
CACNA1C-R496Q	not specified|cardiovascular phenotype|long qt syndrome|not provided,Long QT syndrome (LQTS)	Uncertain_significance	0.108	0.552	0.98	1	1.64	-1.42	-3.28	0.114216	0.952639	0.7057	32	0.208199	0.8403	0.716	0.889085	0.53361
CACNA1C-R504C	long qt syndrome,Long QT syndrome (LQTS)	Uncertain_significance	0	0.995	1	1	3.235	-6.66	-3.35	0.643504	0.94538	1.0292	33	0.997947	0.9155	0.879	0.931562	0.853956
CACNA1C-R504H	Long QT syndrome (LQTS)	Uncertain_significance	0.014	0.993	1	1	3.235	-4.5	-3.36	0.523032	0.967107	1.013	31	0.984251	0.9149	0.836	0.914789	0.950498
CACNA1C-R507H	long qt syndrome,Long QT syndrome (LQTS)	Uncertain_significance	0.015	0.993	1	1	2.855	-4.5	-3.35	0.646454	0.960403	1.01	31	0.68554	0.9088	0.878	0.89337	0.946609
CACNA1C-R508Q	timothy syndrome,Long QT syndrome (LQTS)	Uncertain_significance	0.112	0.975	0.999	0.999981	2.74	-2.44	-3.32	0.362968	0.949418	0.9232	27	0.820267	0.8892	0.721	0.810494	0.708605
CACNA1C-R508W	long qt syndrome	Uncertain_significance	0	0.995	1	0.999977	3.89	-6.29	-3.4	0.550884	0.822573	1.0251	26.2	0.993945	0.9155	0.829	0.881183	0.521021
CACNA1C-R511Q	not provided|long qt syndrome,Long QT syndrome (LQTS)	Uncertain_significance	0.006	0.99	0.999	1	3.685	-3.56	-3.31	0.650568	0.956346	1.0467	32	0.999417	0.9218	0.869	0.78951	0.994759
CACNA1C-R518C	timothy,long qt syndrome	Pathogenic/likely_pathogenic	0	0.997	1	1	4.17	-6.57	-3.33	0.6189	0.850439	1.0625	27.9	0.996744	0.9249	0.882	0.853132	0.694383
CACNA1C-R518H	timothy,not provided|familial hypertrophic cardiomyopathy 1|long qt syndrome	Pathogenic/likely_pathogenic	0.075	0.996	1	1	3.07	-2.82	-3.34	0.439759	0.951798	0.9342	25.3	0.9949	0.9058	0.789	0.814201	0.764888
CACNA1C-R81Q	not provided	Uncertain_significance	0.1	0.99	0.999	0.999996	1.61	-1.95	0.58	0.025573	0.892627	-0.6551	25.8	0.967755	0.2955	0.242	0.738585	0.56924
CACNA1C-R83Q	long qt syndrome	Uncertain_significance	0.042	0.99	0.999	0.999999	1.37	-2.49	0.63	0.024236	0.949407	-0.557	31	0.976535	0.3096	0.291	0.759109	0.83181
CACNA1C-R83W	cardiovascular phenotype|brugada syndrome|long qt syndrome,Brugada syndrome,Long QT syndrome (LQTS)	Uncertain_significance	0	0.997	1	0.999994	2.265	-5.2	0.48	0.060232	0.808023	-0.483	29.1	0.996231	0.3249	0.252	0.840427	0.664375
CACNA1C-R858H	long,long qt syndrome|long qt syndrome 8	Pathogenic/likely_pathogenic	0.035	0.997	1	1	2.985	-4.28	-4.08	0.682093	0.956026	1.0703	31	0.995326	0.9388	0.779	0.781218	0.806181
CACNA1C-R858S	long qt syndrome	Uncertain_significance	0.013	0.996	0.999	1	2.985	-5.41	-4.01	0.662589	0.874485	1.071	27.1	0.993724	0.9384	0.794	0.771598	0.698674
CACNA1C-R860G	long qt syndrome 8	Pathogenic/likely_pathogenic	0.022	0.996	0.999	1	2.6	-5.7	-4.01	0.67836	0.864269	1.036	25.2	0.992542	0.9309	0.903	0.777119	0.528647
CACNA1C-R860P	Timothy syndrome (TS),Long QT syndrome (LQTS)	Uncertain_significance	0.001	0.998	1	1	2.8	-5.63	-4.03	0.729034	0.974605	1.078	30	0.996179	0.9344	0.825	0.809344	0.567519
CACNA1C-R860Q	Long QT syndrome (LQTS),Wolff-Parkinson-White pattern,Timothy syndrome (TS)	Uncertain_significance	0.057	0.993	0.999	1	2.175	-2.9	-3.94	0.557363	0.930772	1.0656	25.9	0.858588	0.934	0.649	0.738079	0.567592
CACNA1C-R888S	long qt syndrome	Uncertain_significance	0.059	0.225	0.804	0.999815	2.235	-1.66	-3.94	0.534728	0.81363	0.9075	23.5	0.934956	0.9051	0.599	0.505443	0.0976398
CACNA1C-R895H	not provided|long qt syndrome,Long QT syndrome (LQTS)	Uncertain_significance	0.1	0.814	0.998	0.999547	2.46	-3.91	-3.98	0.405654	0.735047	1.0609	29.1	0.988801	0.9342	0.765	0.524312	0.607812
CACNA1C-S1009G	Long QT syndrome (LQTS)	Uncertain_significance	0.071	0.984	0.992	1	0.875	-3.86	-4.93	0.428774	0.934412	1.0383	24.8	0.987463	0.9267	0.815	0.815616	0.49327
CACNA1C-S1114N	Long QT syndrome (LQTS)	Uncertain_significance	0.326	0.019	0.013	0.999987	0.175	-2.08	-4.32	0.096847	0.714071	0.7911	22.2	0.862611	0.8767	0.389	0.78049	-0.0498074
CACNA1C-S1321F	not provided	Uncertain_significance	0.109	0.735	0.941	0.999967	1.525	-4.03	-4.53	0.499371	0.871737	1.0932	28.9	0.991542	0.951	0.796	0.783835	0.584161
CACNA1C-S1360P	Long QT syndrome (LQTS)	Uncertain_significance	0.163	0.006	0.004	0.999965	0.56	-0.24	-4.03	0.040427	0.772711	-0.6751	23.1	0.401445	0.7558	0.315	0.693758	-0.180913
CACNA1C-S1783L	Long QT syndrome (LQTS)	Uncertain_significance	0.042	0.975	0.999	0.999983	2.695	-2.74	-4.02	0.262612	0.781657	0.5539	24	0.875053	0.9495	0.58	0.599042	0.448538
CACNA1C-S1790L	Long QT syndrome (LQTS)	Uncertain_significance	0.042	0.975	0.999	0.999983	2.695	-2.74	-4.02	0.262612	0.781657	0.5539	24	0.875053	0.9495	0.58	0.599042	0.448538
CACNA1C-S18F	not provided	Uncertain_significance	0.001	0.244	0.226	0.999961	0.69	-4.89	-3.99	0.119598	0.788123	1.0053	25.3	0.981445	0.903	0.51	0.718578	0.428467
CACNA1C-S2027N	Long QT syndrome (LQTS)	Uncertain_significance	0.006	0.961	0.992	1	NA	-1.99	0.31	0.100119	0.954536	-0.2809	24.5	0.375987	0.4305	0.263	0.706388	0.738221
CACNA1C-S2068N	Long QT syndrome (LQTS)	Uncertain_significance	0.088	0.275	0.664	0.758914	NA	-1.53	-0.03	0.063912	0.805732	-0.711	22.8	0.13777	0.2565	0.115	0.671205	0.00704355
CACNA1C-S22I	long qt syndrome|brugada syndrome 3;timothy syndrome,Timothy syndrome (TS),Long QT syndrome (LQTS)	Uncertain_significance	0.001	0.555	0.729	0.943196	1.1	-4.83	-4.01	0.067124	0.807675	0.8572	24.7	0.623098	0.8381	0.569	0.715941	0.474282
CACNA1C-S577G	long qt syndrome,Long QT syndrome (LQTS)	Uncertain_significance	0.265	0.979	0.99	1	-0.045	-1.83	-4.97	0.271836	0.859015	0.9375	24.1	0.592047	0.902	0.756	0.736814	0.267532
CACNA1C-S67N	long qt syndrome	Uncertain_significance	0.005	0.003	0.001	0.992039	0.205	-2	-3.84	0.050413	0.257737	0.0409	18.17	0.312701	0.6652	0.311	0.639389	-0.236431
CACNA1C-S78T	long qt syndrome,Long QT syndrome (LQTS)	Uncertain_significance	0.068	0.552	0.952	0.999917	0.625	-1.2	0.52	0.019324	0.791161	-0.7814	23.5	0.787418	0.2162	0.11	0.754158	0.297747
CACNA1C-S799T	long qt syndrome,Long QT syndrome (LQTS)	Uncertain_significance	0.287	0	0	0.990627	-0.405	-0.9	-3.86	0.068222	0.106996	-0.1164	5.039	0.0322108	0.5422	0.39	0.306503	-1.3117
CACNA1C-S799Y	not provided|long qt syndrome,Long QT syndrome (LQTS)	Uncertain_significance	0.034	0.179	0.547	0.93233	0.695	-2.05	-3.94	0.111136	0.203972	0.147	21.7	0.152218	0.7434	0.267	0.328963	-0.39799
CACNA1C-S878I	long qt syndrome,Long QT syndrome (LQTS)	Uncertain_significance	0	0.143	0.492	0.965346	3.005	-5.38	-4.14	0.454323	0.761865	1.1421	23.9	0.99662	0.9434	0.631	0.732334	0.451727
CACNA1C-S878T	long qt syndrome,Long QT syndrome (LQTS)	Uncertain_significance	0.099	0.004	0.001	0.747301	1.725	-2.62	-4.07	0.194007	0.753998	1.0415	22.1	0.953214	0.9028	0.375	0.723778	0.0439673
CACNA1C-T1462I	Long QT syndrome (LQTS)	Uncertain_significance	0	0.998	1	1	3.855	-5.65	-5.2	0.920775	0.958131	0.9852	25.4	0.998933	0.9852	0.937	0.832015	0.936873
CACNA1C-T1489M	Long QT syndrome (LQTS)	Uncertain_significance	0.099	0.312	0.96	0.670457	1.745	-2.03	-3.98	0.275695	0.277682	0.9174	22.8	0.635051	0.8536	0.458	0.52499	0.196097
CACNA1C-T1493I	Long QT syndrome (LQTS)	Uncertain_significance	0.205	0.091	0.256	1	1.045	-0.94	-3.92	0.212636	0.137936	0.1368	11.04	0.130868	0.7643	0.241	0.501574	-0.670197
CACNA1C-T171M	not provided|long qt syndrome,Long QT syndrome (LQTS)	Uncertain_significance	0	0.997	1	1	3.455	-4.59	-5.27	0.925498	0.933008	1.0637	26.1	0.959821	0.9788	0.915	0.849206	0.937393
CACNA1C-T1769I	Long QT syndrome (LQTS)	Uncertain_significance	0.333	0.448	0.573	0.984505	0.64	-1.02	-3.82	0.5071	0.738622	0.0998	22.6	0.59412	0.8077	0.292	0.655314	-0.196555
CACNA1C-T1771I	Long QT syndrome (LQTS)	Uncertain_significance	0.006	0.195	0.585	0.999696	2.69	-3.67	-3.94	0.355403	0.935136	0.5251	25	0.910197	0.8862	0.581	0.73531	0.220796
CACNA1C-T1772I	Long QT syndrome (LQTS)	Uncertain_significance	0.001	0.996	1	1	2.8	-4.82	-4.1	0.296965	0.84212	0.5764	24.2	0.993511	0.9555	0.656	0.699632	0.63933
CACNA1C-T1800I	Long QT syndrome (LQTS)	Uncertain_significance	0.053	0.994	0.999	1	2.085	-1.43	-3.89	0.33576	0.802814	0.4989	24	0.221639	0.9216	0.566	0.763713	0.3341
CACNA1C-T1835M	-	Benign	0.05	0.584	0.975	0.952915	1.79	-1.52	-3.9	NA	0.478807	0.2707	18.04	0.0128427	0.8381	0.34	0.387452	-0.124747
CACNA1C-T320M	not provided|long qt syndrome,Long QT syndrome (LQTS)	Uncertain_significance	0.003	0.188	0.799	1	2.015	-2.78	-4	0.686693	0.475031	0.5337	23	0.391747	0.8822	0.363	0.436742	0.128902
CACNA1C-T330M	not provided|cardiovascular phenotype|long qt syndrome,Long QT syndrome (LQTS)	Uncertain_significance	0.094	0.997	1	1	1.135	-4.84	-3.9	0.357377	0.935849	0.939	23.1	0.920923	0.89	0.788	0.637938	0.518923
CACNA1C-T344I	not provided	Uncertain_significance	0.06	0.994	0.999	1	1.45	-5.37	-5.08	0.682703	0.937356	1.1056	24.5	0.992855	0.9576	0.91	0.846431	0.707822
CACNA1C-T366M	not provided|long qt syndrome,Long QT syndrome (LQTS)	Uncertain_significance	0	0.897	1	1	2.53	-5.4	-4.39	0.820983	0.94177	1.0926	26.9	0.997323	0.9431	0.915	0.85357	0.772874
CACNA1C-T468N	Timothy syndrome (TS)	Uncertain_significance	0.109	0.623	0.933	0.999973	1.07	-2.93	-3.33	0.176072	0.93279	0.713	23.4	0.774433	0.8354	0.502	0.630107	0.393084
CACNA1C-T471N	timothy syndrome,Timothy syndrome (TS)	Uncertain_significance	0.171	0.013	0.009	0.995431	1.02	-3.49	-3.36	0.070581	0.594218	0.7438	20.2	0.675542	0.8152	0.222	0.819953	0.0291583
CACNA1C-T558M	-	Benign	0.089	0.759	0.993	0.997369	2.25	-0.64	-4.41	0.455305	0.454545	0.9193	23	0.116967	0.8902	0.573	0.528239	0.143231
CACNA1C-T568M	not provided	Uncertain_significance	0.119	0.998	1	1	2.96	-5.53	-5.27	0.75948	0.888003	1.0907	24.6	0.98947	0.973	0.86	0.812432	0.748895
CACNA1C-T608I	not provided|long qt syndrome,Long QT syndrome (LQTS)	Uncertain_significance	0.511	0.996	1	0.999999	0.05	-0.99	-4.95	0.10753	0.546506	0.8634	23.3	0.317275	0.9228	0.603	0.878055	0.250743
CACNA1C-T79M	not provided|long qt syndrome,Long QT syndrome (LQTS)	Uncertain_significance	0.003	0.966	1	1	1.385	-1.64	0.55	0.057852	0.956449	-0.6481	26.1	0.560933	0.2954	0.182	0.699629	0.65526
CACNA1C-T819A	long qt syndrome	Uncertain_significance	0.29	0.145	0.461	0.999999	0.83	-1.34	-3.81	0.059926	0.954871	0.7356	23.8	0.609352	0.8531	0.415	0.581905	0.274215
CACNA1C-T942A	long qt syndrome,Long QT syndrome (LQTS)	Uncertain_significance	0.734	0	0	1	-0.62	0.6	-4.78	0.063725	0.487588	0.037	17.88	0.10156	0.6998	0.266	0.528951	-0.409765
CACNA1C-T96M	long qt syndrome	Uncertain_significance	0.053	0.014	0.07	0.916668	1.24	-1.93	0.54	0.031531	0.699586	-0.7345	23	0.434582	0.2521	0.109	0.502094	0.0954581
CACNA1C-V1131I	Sudden unexplained death,Long QT syndrome (LQTS),Timothy syndrome (TS)	Uncertain_significance	0.036	0.991	0.999	1	1.575	-0.93	-4.46	0.175341	0.920708	1.0366	26.6	0.901333	0.9182	0.618	0.744334	0.68967
CACNA1C-V1235M	Long QT syndrome (LQTS)	Uncertain_significance	0.062	0.737	0.984	1	1.1	-2.5	-3.99	0.443633	0.945292	1.0644	24.9	0.84376	0.9328	0.874	0.81983	0.802453
CACNA1C-V1247I	Short QT Syndrome 4,Timothy syndrome (TS),Long QT syndrome (LQTS)	Uncertain_significance	0.251	0.006	0.005	0.570842	0.815	-0.75	-4.4	0.045392	0.258475	0.3362	19.74	0.0639522	0.7797	0.283	0.56223	-0.129842
CACNA1C-V1284M	Long QT syndrome (LQTS)	Uncertain_significance	0.041	0.998	1	0.999998	2.155	-2.14	-5.11	0.100821	0.890156	1.0733	26.8	0.318125	0.9579	0.779	0.841101	0.732719
CACNA1C-V1385M	cacna1c-related disorder	Pathogenic/likely_pathogenic	0	0.992	1	1	3.845	-2.9	-5.35	0.916879	0.948155	1.0238	32	0.999535	0.9841	0.908	0.933453	1.01569
CACNA1C-V1411M	cacna1c-related disorder	Pathogenic/likely_pathogenic	0	0.992	1	1	3.845	-2.9	-5.35	0.916879	0.948155	1.0238	32	0.999535	0.9841	0.908	0.933453	1.01569
CACNA1C-V162M	long qt syndrome,Long QT syndrome (LQTS)	Uncertain_significance	0.017	0.994	0.998	1	2.685	-1.94	-5.09	0.899712	0.905107	1.1092	26.1	0.941599	0.9668	0.782	0.848627	0.629183
CACNA1C-V1661I	Long QT syndrome (LQTS)	Uncertain_significance	0.098	0.939	0.992	1	0.81	-0.91	-0.63	0.046147	0.934689	-0.1987	23.1	0.80951	0.4081	0.311	0.757649	0.214524
CACNA1C-V1755I	-	Benign	0.152	0.987	0.999	0.999999	2.32	-0.59	-3.92	0.173234	0.926719	0.5002	24.1	0.0925779	0.9346	0.502	0.617051	0.505363
CACNA1C-V1755M	Long QT syndrome (LQTS)	Uncertain_significance	0.231	0.066	0.383	0.999355	1.4	-0.57	-3.87	0.22341	0.78014	0.6923	23	0.850516	0.887	0.357	0.747959	0.000135924
CACNA1C-V1797M	Long QT syndrome (LQTS)	Uncertain_significance	0.033	0.428	0.773	0.9989	2.2	-1.01	-3.95	0.141391	0.700426	0.1841	23.1	0.567203	0.8842	0.416	0.567887	0.0197758
CACNA1C-V1852A	Long QT syndrome (LQTS)	Uncertain_significance	0.169	0.001	0.001	0.956783	1.5	-0.82	-3.81	0.088957	0.504163	-0.3113	13.95	0.0487819	0.6627	0.194	0.405461	-0.536267
CACNA1C-V2052I	Cardiac arrhythmia	Uncertain_significance	0.377	0	0.001	0.999998	NA	-0.11	0.48	0.037226	0.614271	-1.0355	11.79	0.0610627	0.0808	0.036	0.560888	-0.614722
CACNA1C-V2060G	Long QT syndrome (LQTS)	Uncertain_significance	0	0.985	0.992	1	NA	-5.2	-0.16	0.313976	0.9703	-0.0038	32	0.998966	0.4535	0.657	0.655009	0.711907
CACNA1C-V2141F	Long QT syndrome (LQTS)	Uncertain_significance	0.002	0.13	0.268	0.785728	NA	-2.29	0.28	0.038562	NA	-0.8918	23.3	0.454586	0.2166	0.103	0.404495	-0.134958
CACNA1C-V2141I	Long QT syndrome (LQTS)	Uncertain_significance	0.821	0	0	0.909556	NA	0.08	0.4	0.005149	NA	-1.0111	15.66	0.117648	0.0859	0.091	0.341575	-0.754966
CACNA1C-V241A	timothy syndrome;brugada syndrome 3	Pathogenic/likely_pathogenic	0	0.968	0.982	1	2.325	-3.41	-5.17	0.870966	0.94738	1.1002	28.3	0.993508	0.9604	0.929	0.910952	0.675049
CACNA1C-V474F	not provided	Uncertain_significance	0.043	0.995	0.999	1	1.895	-3.6	-3.4	0.329203	0.950057	0.8973	28.1	0.964083	0.8666	0.773	0.832478	0.789536
CACNA1C-V474I	cardiovascular phenotype	Uncertain_significance	0.107	0.952	0.992	1	1.11	-0.52	-3.41	0.078098	0.927693	0.6594	24.6	0.396365	0.8062	0.381	0.728833	0.542249
CACNA1C-V479M	cardiovascular phenotype|long qt syndrome,Long QT syndrome (LQTS)	Uncertain_significance	0.071	0.866	0.999	0.996279	1.935	-1.69	-3.38	0.117281	0.918744	0.679	23.1	0.849486	0.8459	0.542	0.862617	0.473698
CACNA1C-V585M	cardiovascular phenotype|long qt syndrome,Long QT syndrome (LQTS)	Uncertain_significance	0.232	0.998	1	1	-0.17	-1.58	-4.92	0.523894	0.848106	0.9548	24	0.457372	0.9066	0.634	0.870845	0.41276
CACNA1C-V595I	-	Benign	0.162	0.001	0.002	0.970527	1.1	-0.65	-5	0.09379	0.120622	0.5681	15.9	0.0359856	0.8462	0.41	0.436107	-0.353418
CACNA1C-V618M	history of neurodevelopmental disorder,History of neurodevelopmental disorder	Uncertain_significance	0.009	0.534	0.928	0.999999	2.955	-2.81	-5.15	0.82202	0.941074	1.0856	25.1	0.954039	0.9757	0.886	0.896798	0.866771
CACNA1C-V622I	not provided|cardiovascular phenotype|long qt syndrome,Long QT syndrome (LQTS)	Uncertain_significance	0.22	0.952	0.992	1	0.2	-0.62	-4.91	0.209761	0.820735	1.0021	22.7	0.391607	0.9252	0.612	0.655258	0.410786
CACNA1C-V939A	long qt syndrome	Uncertain_significance	0.565	0.99	0.997	0.999996	1.32	-0.29	-5.14	0.153026	0.530956	1.0515	23.3	0.153098	0.9477	0.588	0.763808	0.309934
CACNA1C-W528G	sudden cardiac death;primary dilated cardiomyopathy,Primary dilated cardiomyopathy (DCM)	Uncertain_significance	0	0.994	0.998	1	4.19	-11.74	-4.35	0.951315	0.965929	1.0939	32	0.999922	0.9658	0.958	0.808523	0.9619
CACNA1C-W52R	not specified	Uncertain_significance	0	0.998	1	1	1.79	-13	-3.95	0.556924	0.966148	1.0567	29.4	0.999499	0.9217	0.827	0.91032	0.7199
CACNA1C-Y181H	long qt syndrome	Uncertain_significance	0.013	0.994	0.999	0.999997	2.43	-4.17	-4.4	0.844202	0.942213	1.1001	27.8	0.963487	0.9496	0.919	0.841184	0.764601
CACNA1C-Y86C	not provided|long qt syndrome,Long QT syndrome (LQTS)	Uncertain_significance	0.017	0.998	1	1	1.83	-5.45	0.54	0.142963	0.965832	-0.5442	26	0.97261	0.3048	0.471	0.788184	0.708839
CACNA1D-A1285T	not specified|not provided	Uncertain_significance	0.128	0.043	0.032	0.906611	1.475	-2.76	-4.98	0.15897	0.385605	1.0236	24.4	0.118232	0.9322	0.381	0.5906	0.237837
CACNA1D-A1575D	not provided	Uncertain_significance	0.06	0.323	0.602	0.999984	1.655	-5.26	-3.96	0.172624	0.837323	0.9655	25.1	0.994012	0.8915	0.542	0.864588	0.366179
CACNA1D-A1721T	not provided	Uncertain_significance	0.224	0.027	0.024	0.810663	1.7	-1.2	-3.86	0.016668	0.172082	0.2612	22.2	0.345858	0.7193	0.238	0.532354	-0.217831
CACNA1D-A1766P	not specified	Uncertain_significance	0.101	0.001	0	0.843315	0	-1.84	-3.86	0.043887	0.619158	-0.2966	21.6	0.0477723	0.6619	0.294	0.458575	-0.380104
CACNA1D-A1969D	primary aldosteronism, seizures, and neurologic abnormalities	Uncertain_significance	0.551	0.075	0.136	0.90347	1.935	-2.46	0.32	0.018993	0.678605	-0.9201	18.55	0.256304	0.1788	0.07	0.580633	-0.275261
CACNA1D-A376V	sinoatrial node dysfunction and deafness (sandd)	Pathogenic/likely_pathogenic	0.02	0.474	0.803	0.999997	1.61	-3.28	-3.95	0.239907	0.848781	1.0234	24.3	0.976153	0.9148	0.538	0.849209	0.434501
CACNA1D-A519T	not specified	Uncertain_significance	0.159	0.429	0.955	0.999983	1.97	-3.17	-3.36	0.106866	0.813657	0.8881	26.3	0.968842	0.8742	0.624	0.821357	0.715908
CACNA1D-A749G	-	Pathogenic/likely_pathogenic	0.001	1	1	1	2.28	-3.73	-5.18	0.579764	0.938913	1.1076	26.9	0.997413	0.9691	0.943	0.936348	0.8686
CACNA1D-C1899G	not provided	Uncertain_significance	0.442	0	0	0.976951	0.69	-0.37	0.62	0.005038	0.308982	-1.0479	9.358	0.0384976	0.0729	0.057	0.328777	-0.854832
CACNA1D-C493S	not specified	Uncertain_significance	0.468	0	0	0.715491	0.43	-2.91	-3.01	0.244854	0.883013	-0.2523	22.8	0.0950986	0.8202	0.572	NA	0.0500477
CACNA1D-D1085G	inborn genetic diseases,Inborn genetic diseases	Uncertain_significance	0.001	0.996	1	0.999999	2.945	-6.61	-4.4	0.423551	0.941182	1.1002	29	0.994038	0.9563	0.97	0.793144	0.945016
CACNA1D-D2097N	not specified	Uncertain_significance	0.003	0.666	0.99	1	2.71	-3.18	0.14	0.029953	0.958978	-0.1388	31	0.969657	0.442	0.337	0.814671	0.934964
CACNA1D-E1288K	not specified	Uncertain_significance	0.064	0.6	0.975	0.997998	1.84	-3.54	-5.01	0.151894	0.781953	1.0666	25.9	0.830205	0.9555	0.808	0.663828	0.529313
CACNA1D-E451Q	not specified	Uncertain_significance	0.021	0.303	0.599	0.999682	2.62	-2.45	-3.39	0.060825	0.940716	0.4732	26.5	0.163435	0.8847	0.593	0.821313	0.230906
CACNA1D-F303S	cacna1d-related neurodevelopmental and endocrine disorders	Uncertain_significance	0.46	0.024	0.004	0.999943	0.655	-2.73	-4.86	0.071776	0.758632	0.5707	23.1	0.55816	0.8217	0.598	0.60471	-0.15484
CACNA1D-G1542R	not specified	Uncertain_significance	0	0.999	1	1	3.29	-7.4	-4.14	0.686667	0.952205	1.0848	28.8	0.998972	0.9541	0.802	0.944601	1.03641
CACNA1D-G2072E	not provided|not specified	Uncertain_significance	0.012	0.917	0.991	0.999992	2.295	-6.45	-0.57	0.052165	0.97388	0.0892	27.4	0.94181	0.5385	0.659	0.843002	0.72001
CACNA1D-G2109A	not provided	Uncertain_significance	0.035	0.978	0.999	0.999997	2.36	-3.98	-1.22	0.0244	0.958183	0.287	22.4	0.927493	0.641	0.5	0.630496	0.572241
CACNA1D-G342R	not provided	Uncertain_significance	0.307	0.609	0.853	0.949799	1.285	-2.71	-4.9	0.12474	0.767689	0.8972	25.1	0.982777	0.9309	0.748	0.722032	0.543244
CACNA1D-G403D	primary,primary aldosteronism, seizures, and neurologic abnormalities (pasna)	Pathogenic/likely_pathogenic	0.001	0.995	1	0.999999	4.685	-6.25	-4.37	0.64972	0.948658	0.8531	28	0.998063	0.7465	0.965	0.969492	0.856156
CACNA1D-G407R	-	Pathogenic/likely_pathogenic	0	0.997	1	1	3.705	-7.45	-4.43	0.655432	0.951697	1.0876	28	0.999621	0.9673	0.961	0.937388	1.10243
CACNA1D-G460S	-	Benign	0.337	0.001	0	0.693414	-0.095	-1.37	-3.17	0.013628	0.283696	-0.4957	18.8	0.0427865	0.6166	0.277	0.344837	-0.513249
CACNA1D-G668V	not provided	Uncertain_significance	0	0.998	1	1	4.565	-8.38	-4.38	0.522968	0.954392	1.063	29.8	0.999834	0.9747	0.93	0.94401	1.17778
CACNA1D-H2020Y	not provided	Uncertain_significance	0.026	0.296	0.828	0.63087	2.135	-3.66	0.53	0.012783	0.647415	-0.8088	17.67	0.799288	0.1736	0.091	0.573288	0.038349
CACNA1D-I750F	sinoatrial node dysfunction and deafness (sandd),sinoatrial node dysfunction and deafness	Pathogenic/likely_pathogenic	0.056	0.132	0.113	0.999995	2.21	-3.11	-5.29	0.166317	0.804039	0.911	22.7	0.965614	0.9258	0.718	0.811408	0.17165
CACNA1D-I750M	primary,primary aldosteronism, seizures, and neurologic abnormalities|not provided	Pathogenic/likely_pathogenic	0	1	1	0.989918	3.56	-2.8	-4.97	0.83465	0.528591	1.0806	16.58	0.995019	0.9614	0.843	0.890028	0.140247
CACNA1D-L1566V	not provided	Uncertain_significance	0.005	0.04	0.078	0.998463	1.1	-2.72	-4	0.321767	0.697081	0.8801	21.2	0.96245	0.8719	0.486	0.823996	0.0286625
CACNA1D-M1237V	not specified	Uncertain_significance	0.007	0.459	0.875	0.999973	2.52	-3.63	-4.29	0.228175	0.941217	1.0802	25.8	0.859554	0.9383	0.859	0.736827	0.581654
CACNA1D-N1234S	not specified|intellectual disability	Uncertain_significance	0.183	0.046	0.127	0.996562	0.71	-3.47	-4.37	0.05125	0.902081	0.7367	22.9	0.0353073	0.8101	0.47	0.700275	0.237339
CACNA1D-N463K	not specified	Uncertain_significance	0.359	0.017	0.006	0.993177	1.02	-4.25	-3.3	0.074967	0.512199	-0.5326	6.974	0.894892	0.6529	0.344	0.704196	-1.24255
CACNA1D-N754S	not specified	Uncertain_significance	0	0.995	1	0.999971	2.995	-4.66	-4.42	0.596683	0.935165	1.1022	29.3	0.991264	0.9578	0.822	0.861456	0.969629
CACNA1D-P2017L	not specified	Uncertain_significance	0.001	0.066	0.607	0.999964	2.39	-6.27	0.61	0.027888	0.271749	-0.792	23.2	0.988546	0.1402	0.152	0.52166	0.0877654
CACNA1D-R1672Q	not specified	Uncertain_significance	0.395	0.002	0.001	0.999998	-0.69	0.48	-3.77	0.033479	0.209963	-0.0887	17.92	0.0544667	0.6198	0.22	0.275112	-0.896093
CACNA1D-R1805P	not provided	Uncertain_significance	0.869	0.001	0	1	0.69	0.66	0.57	0.017932	0.522786	-0.9824	0.941	0.0202466	0.1356	0.046	0.239987	-1.353
CACNA1D-R1825C	-	Benign	0.031	0.613	0.994	1	2.095	-2.02	-3.98	0.052015	0.943532	0.3891	29.9	0.140095	0.9227	0.656	0.721062	0.460828
CACNA1D-R1903Q	not provided	Uncertain_significance	0.24	0.002	0.029	0.974751	2.085	-1.24	0.39	0.00895	0.339722	-0.9886	22.6	0.243807	0.1146	0.068	0.251761	-0.248682
CACNA1D-R1946H	sinoatrial node dysfunction and deafness|primary aldosteronism, seizures, and neurologic abnormalities,Primary aldosteronism, seizures, and neurologic abnormalities (PASNA),Sinoatrial node dysfunction and deafness (SANDD)	Uncertain_significance	0.007	0.715	0.994	0.99993	2.125	-3.05	0.04	0.008008	0.809174	-0.2376	27.2	0.60432	0.4077	0.23	0.474439	0.693971
CACNA1D-R2112C	not provided	Uncertain_significance	0.316	0	0	1	0	0.48	0.51	0.012503	0.269461	-1.0142	6.797	0.0381329	0.1287	0.036	0.233248	-1.17467
CACNA1D-R2125W	not specified	Uncertain_significance	0.189	0.453	0.986	1	1.7	-2.62	0.53	0.020456	0.566866	-0.9842	22.6	0.203036	0.1359	0.13	0.242891	-0.335023
CACNA1D-R503Q	not specified	Uncertain_significance	0.021	0.432	0.895	1	2.65	-3.43	-3.29	0.273102	0.957207	0.9785	28.9	0.992823	0.9018	0.732	0.884238	0.891239
CACNA1D-R910H	not specified	Uncertain_significance	0.031	0.048	0.654	1	2.53	-3.6	-4.38	0.364797	0.934939	1.0545	31	0.0920288	0.9365	0.731	0.729966	0.682723
CACNA1D-S1274F	not specified	Uncertain_significance	1	0.002	0	0.999998	-1.86	-1.32	-4.44	0.065627	0.804911	0.3202	20.9	0.0828201	0.6264	0.51	0.765636	-0.411653
CACNA1D-S1294F	-	Benign	1	0.002	0	0.999998	-1.86	-1.32	-4.44	0.065627	0.804911	0.3202	20.9	0.0828201	0.6264	0.51	0.765636	-0.411653
CACNA1D-S1722T	not specified	Uncertain_significance	0.371	0.001	0	0.725191	1.7	-1.17	-3.9	0.028052	0.46599	0.2212	21.3	0.0439379	0.7554	0.26	0.58222	-0.219568
CACNA1D-S1781C	seizures	Uncertain_significance	0.005	0	0	0.994655	2.33	-2.93	-3.96	0.11103	0.7303	0.8865	25	0.90938	0.8401	0.404	0.55084	0.11071
CACNA1D-S2015T	not specified	Uncertain_significance	0.003	0.248	0.57	0.918844	2.445	-2.22	0.33	0.013986	0.638126	-0.6916	23.1	0.881509	0.1952	0.06	0.444425	0.185066
CACNA1D-S722F	seizures	Uncertain_significance	0.172	0.732	0.941	0.999999	1.435	-4.11	-4.96	0.363537	0.943331	0.994	22.3	0.941698	0.925	0.645	0.780773	0.272875
CACNA1D-T1099M	not specified	Uncertain_significance	0	1	1	1	4.65	-5.69	-5.21	0.726683	0.942735	1.0023	25.2	0.999861	0.9866	0.948	0.7664	1.11037
CACNA1D-T681M	not specified	Uncertain_significance	0.441	0.199	0.869	0.999898	1.56	-2.15	-4.95	0.12102	0.665511	0.9092	23.5	0.210073	0.9305	0.599	0.851869	0.393695
CACNA1D-V1250I	not specified	Uncertain_significance	0.167	0.215	0.747	0.999992	0.845	-0.72	-5.01	0.033519	0.918528	0.8128	22.7	0.329545	0.8642	0.489	0.726485	0.254298
CACNA1D-V309I	-	Benign	0.73	0.003	0.002	0.980635	-0.285	-0.24	-3.82	0.018746	0.2129	-0.3519	11.79	0.0161659	0.5302	0.224	0.39056	-0.624294
CACNA1D-V401L	-	Pathogenic/likely_pathogenic	0.001	0.914	0.988	0.99998	1.905	-2.68	-3.8	0.520233	0.946135	0.9836	22.5	0.925482	0.8993	0.802	0.87722	0.802169
CACNA1D-V584I	not specified	Uncertain_significance	0.03	0.87	0.996	0.999997	1.825	-0.81	-4.93	0.180231	0.89734	1.084	23.9	0.722137	0.9497	0.709	0.813156	0.765776
CACNA1D-V752I	not specified	Uncertain_significance	0.001	0.998	1	0.999996	3.35	-0.93	-4.46	0.300649	0.913286	1.098	27	0.980076	0.9606	0.748	0.876318	1.02712
CACNA1D-V823M	not specified|not provided|intellectual disability	Uncertain_significance	0.198	0.192	0.309	0.745177	1.395	-0.89	-3.9	0.023249	0.8107	0.6479	22.9	0.0298273	0.8103	0.363	0.816235	0.302367
CACNA1D-Y1806C	not specified	Uncertain_significance	0.021	0.008	0.029	0.999998	1.935	-1.89	-3.84	0.048168	0.957917	0.1752	25.1	0.759991	0.8718	0.601	0.824091	0.222479
CACNA1D-Y1833C	sinoatrial node dysfunction and deafness|primary aldosteronism, seizures, and neurologic abnormalities,Sinoatrial node dysfunction and deafness (SANDD),Primary aldosteronism, seizures, and neurologic abnormalities (PASNA)	Uncertain_significance	0.059	0.598	0.995	0.999683	1.79	-2.88	-3.84	0.07776	0.838144	0.3134	23.8	0.970431	0.8919	0.619	0.496037	0.365168
CACNA1E-A1164V	not provided	Uncertain_significance	0.095	0.99	0.996	1	0.215	-3.28	1.27	0.010842	0.630279	-0.8401	22.8	0.874133	0.1883	0.129	0.783365	0.355784
CACNA1E-A1720G	epileptic	Pathogenic/likely_pathogenic	0.019	0.994	0.998	1	2.37	-3.82	-5.18	0.583035	0.939647	1.1005	28.4	0.969459	0.9723	0.92	0.939228	0.928171
CACNA1E-A1860T	not provided	Uncertain_significance	0.401	0.011	0.004	0.999999	1.445	-1.39	-0.01	0.011502	0.915093	-0.9535	34	0.931092	0.1546	0.066	0.597026	0.0535583
CACNA1E-A1955T	-	Benign	0.675	0.001	0	1	0.805	-0.38	-3.92	NA	0.050374	-0.9947	3.552	0.000301285	0	0.252	0.269336	-1.40853
CACNA1E-A2109P	-	Benign	0.36	0.487	0.852	0.999717	0.18	-0.92	-3.91	0.051425	0.844372	0.6045	22.4	0.126343	0.7735	0.438	0.677535	0.139115
CACNA1E-A2179V	-	Benign	0.062	0.016	0.072	1	1.15	-1.51	-4.03	0.138288	0.166048	-0.0114	8.771	0.028129	0.7673	0.201	0.306777	-0.909922
CACNA1E-A2241T	-	Benign	0.174	0.002	0.003	0.683622	1.445	-1.85	-3.93	0.07886	0.123873	0.2433	17.73	0.0076383	0.6837	0.206	0.499637	-0.153665
CACNA1E-A450S	-	Benign	0.632	0.002	0.002	1	0.81	-0.55	-3.85	0.04289	0.213096	-0.1345	0.15	0.00340482	0.6012	0.334	0.399457	-1.59037
CACNA1E-A700T	epileptic	Pathogenic/likely_pathogenic	0.001	0.271	0.666	0.999993	4.365	-3.43	-5.61	0.938923	0.912738	1.0635	24.2	0.996231	0.9691	0.906	0.939937	0.518463
CACNA1E-A702P	epileptic	Pathogenic/likely_pathogenic	0.002	0.999	1	1	3.27	-4.28	-4.44	0.564241	0.970438	1.1009	26.5	0.998108	0.9599	0.932	0.946108	0.852636
CACNA1E-A702T	epileptic,inborn genetic diseases||not provided	Pathogenic/likely_pathogenic	0.002	0.994	0.999	1	3.615	-3.5	-4.42	0.628182	0.911936	1.101	26.3	0.996156	0.9594	0.827	0.932682	0.850858
CACNA1E-A702V	-	Uncertain_significance	0.003	0.99	0.996	1	2.72	-3.5	-4.14	0.454781	0.931761	1.0644	24.8	0.989845	0.9277	0.817	0.938796	0.660897
CACNA1E-A802V	-	Benign	0.271	0.554	0.989	0.685519	0.55	-0.59	-3.9	0.135191	0.440352	0.2608	15.67	0.0259229	0.7774	0.371	0.546048	-0.105501
CACNA1E-D1061E	-	Benign	0.793	0.001	0	0.840384	0.55	0.04	-3.73	0.047521	0.109791	-0.0799	11.12	0.0132287	0.6181	0.219	0.481488	-0.690139
CACNA1E-D1335V	-	Pathogenic/likely_pathogenic	0.363	0.791	0.986	1	0.47	-3.86	-3.93	0.14861	0.720361	0.6577	23	0.95371	0.7867	0.738	0.854161	0.0887107
CACNA1E-D1953A	-	Benign	0.613	0.121	0.221	0.99999	1.39	-2.1	-3.87	0.105655	0.726742	0.2012	22.1	0.0317825	0.6661	0.461	0.540105	-0.109771
CACNA1E-D859E	-	Benign	0.86	0.001	0	1	0.205	-0.37	-3.76	0.277146	0.112712	-0.4097	0.007	0.000399593	0.0049	0.239	0.540626	-1.87986
CACNA1E-F698S	epileptic,inborn genetic diseases|	Pathogenic/likely_pathogenic	0.001	0.991	0.997	0.999997	4.335	-6.76	-5.14	0.819244	0.938532	1.0354	31	0.998755	0.9817	0.992	0.948424	0.908025
CACNA1E-G1430R	epileptic	Pathogenic/likely_pathogenic	0.039	1	1	1	3.325	-7.59	-4.01	0.456325	0.927164	1.0919	27.9	0.998915	0.9618	0.792	0.952084	1.10148
CACNA1E-G2289R	not provided	Uncertain_significance	0.041	0.999	1	0.999949	1.78	-1.67	-3.89	0.34478	0.554587	0.9481	27.7	0.948217	0.8851	0.52	0.639302	0.534215
CACNA1E-G348R	epileptic	Pathogenic/likely_pathogenic	0	1	1	1	4.795	-6.36	-4.38	0.763788	0.938247	1.0671	28.2	0.999344	0.9745	0.94	0.97047	1.13028
CACNA1E-G352R	epileptic,not provided||inborn genetic diseases	Pathogenic/likely_pathogenic	0.006	1	1	1	3.28	-6.09	-4.38	0.584875	0.949502	1.0985	32	0.998306	0.9566	0.913	0.968954	0.964634
CACNA1E-G690D	epileptic	Pathogenic/likely_pathogenic	0.005	0.999	1	1	3.605	-6.14	-5.26	0.910866	0.952517	1.0401	25.8	0.997622	0.9825	0.969	0.943198	1.01652
CACNA1E-G998S	-	Benign	0.638	0.001	0	1	0	0.42	-3.78	NA	0.083965	-0.2494	15.71	0.00213713	0.2018	0.227	0.370728	-0.981208
CACNA1E-H2091R	not provided	Uncertain_significance	0.008	0.99	0.996	1	2.57	-4.85	-4.35	0.250658	0.92228	1.0431	23.5	0.977032	0.9156	0.667	0.827375	0.730894
CACNA1E-H923Y	-	Benign	0.065	0.675	0.957	0.998633	0.55	-2.78	-3.96	0.141873	0.415369	0.3698	22.9	0.118282	0.8138	0.473	0.769867	0.220098
CACNA1E-I1422F	epileptic	Pathogenic/likely_pathogenic	0.001	0.504	0.96	1	4.16	-3.96	-5.54	0.856531	0.878243	1.0423	27.3	0.99907	0.983	0.918	0.943896	0.881637
CACNA1E-I1423T	inborn genetic diseases	Pathogenic/likely_pathogenic	0.001	0.99	0.996	1	3.315	-4.95	-4.27	0.668254	0.888498	1.098	27.2	0.994443	0.9633	0.918	0.960645	0.976656
CACNA1E-I603L	epileptic,not provided|	Pathogenic/likely_pathogenic	0.122	0.927	0.942	0.999999	1.46	-1.9	-4.59	0.26185	0.933228	0.9982	24.5	0.95306	0.9218	0.795	0.88569	0.617091
CACNA1E-I701V	epileptic,-	Pathogenic/likely_pathogenic	0.117	0.927	0.876	0.999945	1.675	-0.85	-4.58	0.129049	0.932472	1	23	0.92952	0.9255	0.813	0.850483	0.503522
CACNA1E-L228P	epileptic	Pathogenic/likely_pathogenic	0	0.998	0.999	1	3.67	-6.31	-5.2	0.806119	0.971134	1.0657	29.6	0.998811	0.9778	0.984	0.91559	0.903861
CACNA1E-M1042V	-	Benign	1	0	0	0.99999	0	0.61	-3.74	0.02662	0.038919	-0.0167	7.553	0.00735208	0.599	0.261	0.310332	-1.03835
CACNA1E-M1810T	not provided	Uncertain_significance	0.001	0.946	0.984	1	2.565	-5.72	-0.14	0.180083	0.909477	0.0794	25.9	0.989669	0.4771	0.722	0.899444	0.815572
CACNA1E-M2278V	-	Benign	1	0	0	0.905965	-0.135	-0.65	-3.21	0.045382	0.257536	-0.5201	15.71	0.016003	0.3964	0.277	0.52864	-0.654716
CACNA1E-M523I	-	Benign	0.019	0.946	0.962	1	3.07	-3.78	-4.28	0.412959	0.926334	1.0772	26.6	0.986374	0.9332	0.878	0.83908	0.854198
CACNA1E-N1416S	not provided	Uncertain_significance	0	0.987	0.998	1	3.17	-4.95	-5.61	0.729014	0.919007	1.0492	26	0.998532	0.9829	0.937	0.890189	0.960422
CACNA1E-P1904L	-	Benign	0.034	0.23	0.573	1	2.305	-5.69	-3.93	0.136566	0.888783	0.6232	23.8	0.181632	0.7614	0.509	0.69828	0.354343
CACNA1E-P1904T	-	Benign	0.052	0.23	0.728	0.999242	2.305	-4.51	-3.87	NA	0.774098	0.6224	23.1	0.164701	0.7823	0.465	0.662176	0.322016
CACNA1E-P894L	-	Benign	0.307	0.001	0.001	0.985772	1.1	-1.86	-3.79	0.242506	0.099403	-0.2392	13.9	0.0234859	0.647	0.339	0.605938	-0.546582
CACNA1E-R1121C	-	Benign	0.042	0.458	0.987	0.997893	-0.69	-1.39	1.06	0.020325	0.241616	-0.9397	23.6	0.0921556	0.0825	0.109	0.562254	0.162593
CACNA1E-R1997M	-	Benign	0.001	NA	NA	0.99485	2.515	-3.96	-5.53	0.649905	0.743343	1.0634	27	0.148557	0.9388	0.713	0.484667	0.300457
CACNA1E-R2003H	-	Benign	0.001	NA	NA	0.999944	2.5	-3.48	-4.75	NA	0.903327	0.7493	31	0.0471506	0.8562	0.701	0.614834	0.537408
CACNA1E-R2050P	inborn genetic diseases	Uncertain_significance	0.033	0.835	0.992	0.999911	2.445	-3.01	-4.39	0.241564	0.820026	0.9227	27.6	0.962097	0.9063	0.539	0.648737	0.231689
CACNA1E-R2116H	-	Benign	0.201	0.016	0.045	0.999997	1.005	-2.04	-4.09	0.057446	0.657207	0.8015	25.1	0.190876	0.873	0.424	0.500773	0.341134
CACNA1E-R2117H	-	Benign	0.151	0.001	0.001	1	1.18	-2.33	-3.99	0.057446	0.120091	-0.1661	7.31	0.0164745	0.764	0.258	0.209773	-1.22702
CACNA1E-R2120K	-	Benign	0.051	0.496	0.943	0.995947	2.165	-1.82	-4.23	0.07184	0.827717	0.8689	22.9	0.0435961	0.8778	0.466	0.674667	0.550169
CACNA1E-R2157Q	-	Benign	0.036	0.986	0.998	1	2.625	-3.4	-6.52	0.815072	0.896606	1.025	26.5	0.191953	0.9884	0.783	0.64469	0.850754
CACNA1E-R2273Q	-	Uncertain_significance	0.01	0.99	0.999	0.999999	2.16	-2.04	-4.09	0.522204	0.887185	0.9416	25.5	0.952346	0.8991	0.704	0.75376	0.671744
CACNA1E-R2286W	-	Uncertain_significance	0.022	0.992	1	0.999942	1.955	-2.99	-3.95	0.209485	0.704558	0.9271	24.9	0.921597	0.8861	0.626	0.748444	0.499171
CACNA1E-R533H	not specified	Uncertain_significance	0.002	0.996	1	1	2.295	-4.6	-4.56	0.656383	0.936629	1.1054	29.9	0.990914	0.9543	0.898	0.895962	0.93023
CACNA1E-R831T	-	Benign	0.377	0.073	0.358	0.798071	0	-0.48	-3.86	0.133731	0.415284	-0.0661	20.5	0.0469075	0.6429	0.546	0.724029	-0.219501
CACNA1E-R863Q	-	Benign	0.596	0	0.001	1	-0.69	-0.12	-3.84	NA	0.049801	-0.1623	6.873	0.00304647	0.5494	0.259	0.390249	-1.16232
CACNA1E-R879W	inborn genetic diseases	Uncertain_significance	0.001	0.319	0.987	0.827973	0.345	-3.14	-3.95	0.403264	0.52293	0.1262	21.6	0.220326	0.6735	0.411	0.623657	-0.272689
CACNA1E-R919Q	-	Benign	0.042	0.836	0.999	0.999968	0.55	-1.12	-3.94	0.205538	0.687642	0.3585	24.6	0.0307913	0.851	0.366	0.609758	0.353148
CACNA1E-S1939I	-	Uncertain_significance	0.194	0.354	0.514	0.999998	2.19	-1.53	-3.99	0.20353	0.785481	0.6206	22.9	0.857408	0.7681	0.422	0.637156	0.292791
CACNA1E-S2202N	-	Uncertain_significance	0.227	0.021	0.027	0.99154	0.69	-0.82	-3.86	0.043957	0.138938	-0.1036	10.45	0.0501009	0.7276	0.289	0.328254	-0.667533
CACNA1E-S851G	inborn genetic diseases	Uncertain_significance	0.604	0.01	0.015	0.559859	0	-0.79	-3.87	0.075825	0.167074	-0.2399	18.08	0.145536	0.6849	0.266	0.655975	-0.652767
CACNA1E-T1022M	-	Benign	0.097	0.063	0.265	1	0.55	-1.84	-3.89	NA	0.08461	0.0147	5.15	0.00980372	0.4932	0.286	0.409634	-0.921407
CACNA1E-T1057M	-	Benign	0.045	0.49	0.941	0.99524	0.55	-1.2	-3.93	0.111465	0.347174	0.1188	21.1	0.0917885	0.7712	0.421	0.554527	0.18981
CACNA1E-T1092M	episodic coma	Pathogenic/likely_pathogenic	0.078	0.011	0.013	0.985535	0.55	-1.39	-3.91	0.194238	0.40976	0.5877	23.1	0.227478	0.7939	0.36	0.702827	-0.100387
CACNA1E-T1425N	epileptic	Pathogenic/likely_pathogenic	0.013	0.996	1	1	3.325	-4.78	-4.31	0.470824	0.919007	1.0956	24.7	0.992312	0.9576	0.853	0.928014	0.939851
CACNA1E-V1077M	-	Benign	0.102	0.016	0.062	0.808262	0.55	-0.56	-3.9	0.098998	0.090772	0.0516	15.06	0.0262843	0.7137	0.208	0.55657	-0.559894
CACNA1E-V167M	-	Uncertain_significance	0	0.787	0.994	0.999999	3.56	-2.6	-5.22	0.693848	0.926912	1.0855	27.8	0.996439	0.9745	0.857	0.88384	0.98952
CACNA1E-V1747I	-	Benign	0.54	0.004	0.005	0.997358	0.515	-0.28	-3.86	0.014625	0.388627	-0.1607	16.5	0.0185774	0.6352	0.274	0.65529	-0.24299
CACNA1E-V1883M	-	Benign	0.058	0.41	0.773	0.754692	0	-1.16	-0.04	0.007867	0.624756	-0.7204	23.3	0.0851435	0.1404	0.114	0.650596	0.219592
CACNA1E-V1970I	-	Benign	0.448	NA	NA	0.992525	1.735	-0.3	-3.93	0.076271	0.644667	-0.4877	21.5	0.0404675	0.752	0.255	0.438659	0.0918154
CACNA1E-V1976M	-	Benign	0.149	NA	NA	1	0.475	-0.46	-3.93	0.173865	0.666506	-0.3592	22.7	0.0786479	0.7952	0.402	0.550464	0.282808
CACNA1E-V2010M	inborn genetic diseases	Uncertain_significance	0.16	0.003	0.001	0.945565	1.245	-1.35	-4.08	0.060211	0.466684	0.249	23.7	0.739197	0.6838	0.345	0.586483	-0.296178
CACNA1E-V703G	-	Uncertain_significance	0	0.994	0.999	1	1.995	-6.01	-4.43	0.662038	0.938823	1.0512	26	0.992937	0.914	0.908	0.894896	0.517054
CACNA1E-V926I	-	Benign	0.147	0.001	0.005	0.992459	0.55	-0.58	-3.85	0.166788	0.236177	-0.1147	16.76	0.0131616	0.6825	0.227	0.452097	-0.451415
CACNA1E-Y2172C	-	Benign	0.003	0.912	0.997	0.999993	2.485	-7.1	-5.71	NA	0.882004	0.8972	28	0.0634578	0.9617	0.709	0.803118	0.698773
CACNA1F-A1259T	-	Benign	0.019	0.973	0.998	1	1.505	-2.84	-4.91	0.450996	NA	0.7973	21.8	0.0345879	0.8698	0.628	0.652253	NA
CACNA1F-A276V	-	Benign	0.149	0.019	0.233	0.934587	1.83	-2.67	-4.03	NA	NA	0.702	14.44	0.0394328	0.7706	0.282	0.592902	NA
CACNA1F-A319T	not provided	Uncertain_significance	0.005	0.999	1	0.999991	3.195	-3.39	-5.2	0.901751	NA	1.09	25.5	0.824788	0.9731	0.942	0.790636	NA
CACNA1F-A472V	-	Benign	0.215	0.478	0.941	0.978552	1.905	-1.68	-4.01	0.471239	NA	0.252	23.6	0.0964265	0.9043	0.41	0.694332	NA
CACNA1F-A547T	inborn genetic diseases	Pathogenic/likely_pathogenic	0.1	0.978	0.999	0.99983	2.145	-2.49	-4.41	0.821411	NA	1.013	23.8	0.811364	0.9184	0.807	0.709949	NA
CACNA1F-A890T	-	Benign	0.002	0.97	1	0.999968	2.885	-3.78	-4.41	0.774023	NA	1.0997	24.3	0.153976	0.9489	0.77	0.708335	NA
CACNA1F-A928D	night	Pathogenic/likely_pathogenic	0.007	0.998	1	0.999968	2.925	-5.63	-4.97	0.707183	NA	1.0982	26	0.995045	0.9661	0.974	0.699991	NA
CACNA1F-C1499R	night	Pathogenic/likely_pathogenic	0	1	1	1	3.01	-11.24	-2.51	0.989129	NA	0.7966	27.4	0.99964	0.8135	0.939	0.897652	NA
CACNA1F-C29G	not provided	Uncertain_significance	0.024	0.01	0.017	1	0.805	-1.41	-3.79	0.23853	NA	-0.1622	8.926	0.0423905	0.7191	0.171	0.480527	NA
CACNA1F-C74R	night	Pathogenic/likely_pathogenic	0	0.996	0.999	1	3.31	-9.63	0.59	0.499589	NA	-0.2805	26.5	0.999456	0.3578	0.705	0.861559	NA
CACNA1F-D1954N	-	Benign	0.103	0.256	0.897	0.999728	1.7	-2.88	-4.73	0.492692	NA	0.9454	22.4	0.0731304	0.8902	0.404	0.569773	NA
CACNA1F-E1101D	-	Benign	0.018	0.739	0.901	0.975896	2.415	-2.76	-4.14	0.925069	NA	0.5847	22.3	0.867846	0.8965	0.44	0.640969	NA
CACNA1F-E1750K	not provided	Uncertain_significance	0.84	0.004	0.005	1	1.5	-1.39	-3.93	0.113494	NA	-0.2508	9.91	0.0130499	0.7219	0.295	0.314597	NA
CACNA1F-E330K	not provided	Uncertain_significance	0	0.996	0.999	0.999977	2.9	-3.5	-4.4	0.860228	NA	1.0967	26.1	0.995614	0.941	0.936	0.831089	NA
CACNA1F-E3Q	not provided	Uncertain_significance	0.041	0.019	0.021	0.999947	0.55	0	-3.97	0.164554	NA	0.1122	18.39	0.201863	0.7441	0.333	0.413591	NA
CACNA1F-E431K	not provided	Uncertain_significance	0.014	0.007	0.02	1	1.285	-2.18	-4	0.582841	NA	-0.0473	12.67	0.0920632	0.7095	0.253	0.462844	NA
CACNA1F-E809D	not provided	Uncertain_significance	1	0.004	0.005	0.996802	1.945	0.36	2.9	0.009091	NA	-0.9287	1.482	0.0480642	0.0161	0.036	0.567244	NA
CACNA1F-F318S	not provided	Uncertain_significance	0.032	0.999	1	0.999919	1.67	-6.96	-4.84	0.812767	NA	1.0783	27.2	0.567629	0.9425	0.865	0.777155	NA
CACNA1F-F742C	congenital stationary night blindness	Pathogenic/likely_pathogenic	0	0.998	1	0.998655	3.485	-7.18	-4.99	0.946105	NA	1.097	27.3	0.997354	0.9665	0.915	0.867389	NA
CACNA1F-F753C	night,congenital stationary night blindness	Pathogenic/likely_pathogenic	0	0.88	0.983	0.989632	3.65	-7.18	-5.12	0.924411	NA	1.0887	28.1	0.999001	0.9729	0.923	0.911719	NA
CACNA1F-G1001R	Retinitis pigmentosa (RP)	Uncertain_significance	0.003	1	1	0.99987	3.39	-7.58	-4.99	0.960833	NA	1.048	26.1	0.996737	0.9802	0.977	0.944218	NA
CACNA1F-G1018R	night,night blindness, congenital stationary, 2a (csnb2a)	Pathogenic/likely_pathogenic	0	1	1	0.999949	5.105	-7.58	-4.48	0.950037	NA	1.0356	25.1	0.999545	0.9735	0.945	0.899043	NA
CACNA1F-G1405R	-	Benign	0.15	0.768	0.778	1	1.57	-1.83	-4.02	0.336592	NA	0.2758	16.61	0.0862566	0.8054	0.321	0.35685	NA
CACNA1F-G1405S	-	Benign	0.802	0.085	0.113	1	0.4	-0.1	-3.97	0.161949	NA	-0.3846	8.826	0.00659354	0.6078	0.233	0.292032	NA
CACNA1F-G1496E	congenital stationary night blindness	Pathogenic/likely_pathogenic	0	1	1	1	3.01	-7.49	-2.57	0.901311	NA	0.9469	25.3	0.999664	0.8594	0.894	0.870573	NA
CACNA1F-G150R	night	Pathogenic/likely_pathogenic	0	1	1	0.999998	3.375	-7.25	-4.48	0.95221	NA	1.1023	26.3	0.998922	0.9484	0.952	0.86097	NA
CACNA1F-G150V	not provided	Uncertain_significance	0	1	1	1	5.3	-8.16	-4.65	0.93271	NA	1.044	25.4	0.999805	0.9776	0.959	0.82269	NA
CACNA1F-G1684R	-	Benign	0.314	0	0.001	1	0.805	-1.71	-3.95	0.694355	NA	0.0336	10.8	0.118068	0.716	0.289	0.403215	NA
CACNA1F-G1684W	-	Benign	0.01	0.256	0.888	1	0.805	-2.87	-4.04	NA	NA	0.0655	13.19	0.0315795	0.6999	0.225	0.397464	NA
CACNA1F-G1694E	-	Benign	0.193	0.004	0.005	1	0.895	-1.15	-3.9	NA	NA	-0.2345	12.29	0.00240704	0.5803	0.334	0.471203	NA
CACNA1F-G198A	retinal dystrophy	Uncertain_significance	0.961	0.047	0.018	0.993514	0.655	-2.24	-4.29	0.580497	NA	0.1813	17.54	0.771404	0.728	0.363	0.899476	NA
CACNA1F-G261R	night	Pathogenic/likely_pathogenic	0	1	1	0.999991	4.37	-6.87	-5.18	0.936434	NA	1.0364	26.2	0.99925	0.9808	0.959	0.909245	NA
CACNA1F-G271R	-	Benign	0.341	0.919	0.992	0.99633	2.105	-2.49	-4.06	0.921431	NA	0.881	22.7	0.878786	0.8965	0.629	0.725319	NA
CACNA1F-G287R	not provided	Uncertain_significance	0.003	1	1	0.999997	2.69	-6.72	-4.21	0.758378	NA	1.0866	24.6	0.973918	0.9373	0.828	0.731776	NA
CACNA1F-G31R	not provided	Uncertain_significance	0.075	0.209	0.834	0.990695	0.695	-1.84	-3.88	0.727055	NA	0.0494	15.6	0.632799	0.7358	0.258	0.586452	NA
CACNA1F-G369D	night,night blindness, congenital stationary, 2a (csnb2a),congenital stationary night blindness, type 2a (csnb2a),congenital stationary night blindness, type 2a	Pathogenic/likely_pathogenic	0	1	1	0.999999	4.695	-6.14	-4.37	0.89745	NA	1.0807	25.4	0.999457	0.97	0.974	0.95698	NA
CACNA1F-G386R	not provided	Uncertain_significance	0.095	0.999	1	0.999995	1.095	-7.55	-4.91	0.576359	NA	1.0859	23.1	0.439004	0.9358	0.746	0.899871	NA
CACNA1F-G490R	-	Benign	0.013	0.562	0.964	1	1.31	-3.24	-3.94	0.562386	NA	0.368	22.6	0.105542	0.8234	0.278	0.579775	NA
CACNA1F-G603R	aaland,night,aaland island eye disease (aied)	Pathogenic/likely_pathogenic	0.272	0.14	0.259	0.74826	1.69	0.08	-5.01	0.701154	NA	0.7967	13.77	0.354194	0.9427	0.461	0.596363	NA
CACNA1F-G674D	night	Pathogenic/likely_pathogenic	0	1	1	0.999989	4.805	-6.39	-4.49	0.957633	NA	1.0351	25.2	0.999691	0.9771	0.983	0.919317	NA
CACNA1F-G826V	not provided	Uncertain_significance	0.3	0.446	0.917	0.999999	0.9	0.21	-4	0.271858	NA	0.2927	12.34	0.10885	0.7434	0.276	0.532916	NA
CACNA1F-G848S	x-linked cone-rod dystrophy 3 (cordx3)	Pathogenic/likely_pathogenic	0.109	0.325	0.9	0.999997	1.885	-3.46	-3.99	0.388806	NA	0.9899	23.2	0.989657	0.9163	0.814	0.645462	NA
CACNA1F-G933S	-	Benign	0.04	1	1	0.999998	2.955	-5.68	-4.92	0.790021	NA	1.1001	25.1	0.268837	0.9678	0.909	0.670162	NA
CACNA1F-H638Y	not provided	Uncertain_significance	1	0.044	0.114	0.996784	-0.82	-2.18	-4.85	0.337061	NA	0.3201	16.31	0.0917626	0.6965	0.644	0.850511	NA
CACNA1F-I254T	not provided	Uncertain_significance	0	0.991	0.991	0.999489	4.065	-4.36	-5.27	0.955711	NA	1.0921	26.5	0.941621	0.971	0.931	0.886521	NA
CACNA1F-I656F	X-linked cone-rod dystrophy 3 (CORDX3)	Uncertain_significance	0.059	0.543	0.922	0.942071	1.595	-3.44	-4.83	0.665536	NA	0.916	24.5	0.945737	0.89	0.724	0.827409	NA
CACNA1F-I756T	night,congenital stationary night blindness, type 2a, severe,night blindness, congenital stationary, 2a (csnb2a),congenital stationary night blindness, type 2a, severe	Pathogenic/likely_pathogenic	0	0.997	0.999	0.984698	3.86	-4.49	-5.09	0.952094	NA	1.0596	25.5	0.998892	0.9798	0.94	0.878435	NA
CACNA1F-K527E	-	Benign	0	0.956	0.993	0.994483	3.47	-3.78	-4.09	0.90115	NA	1.0423	26.3	0.42336	0.9325	0.839	0.801164	NA
CACNA1F-L1079P	night	Pathogenic/likely_pathogenic	0	1	1	1	4.705	-6.51	-4.51	0.978788	NA	1.0799	26.9	0.999565	0.9706	0.99	0.858872	NA
CACNA1F-L1375H	night	Pathogenic/likely_pathogenic	0	0.874	0.878	1	4.14	-6.58	-4.44	0.957234	NA	1.096	27	0.998983	0.956	0.923	0.858742	NA
CACNA1F-L1508P	night	Pathogenic/likely_pathogenic	0	0.999	1	1	3.01	-6.56	-2.65	0.993736	NA	0.9156	27.6	0.999366	0.8583	0.937	0.879858	NA
CACNA1F-L1756F	-	Benign	0.271	0.016	0.044	1	1.5	-0.8	-4.04	0.063644	NA	-0.151	10.29	0.0161854	0.7412	0.23	0.316627	NA
CACNA1F-L1865I	-	Benign	0.233	0.001	0.001	0.999795	1.1	-0.46	-4.13	0.710017	NA	-0.0364	8.014	0.0173102	0.7862	0.267	0.420387	NA
CACNA1F-L440P	-	Benign	0.042	0.002	0.002	0.998921	1.59	-2.43	-4.08	0.372718	NA	-0.1574	22.7	0.526241	0.8366	0.305	0.580127	NA
CACNA1F-L661R	congenital stationary night blindness, type 2a	Pathogenic/likely_pathogenic	0	0.998	0.999	0.99778	4.125	-5.48	-5.19	0.947075	NA	1.0648	26.2	0.998287	0.9782	0.922	0.898636	NA
CACNA1F-L860P	night	Pathogenic/likely_pathogenic	0.001	0.921	0.998	0.999999	1.905	-4.99	-4.21	0.940862	NA	1.0206	25.3	0.988842	0.9155	0.908	0.609942	NA
CACNA1F-M320I	not provided	Uncertain_significance	0.001	0.977	0.985	0.99996	2.675	-3.5	-4.95	0.834452	NA	1.1109	25.3	0.986083	0.9581	0.915	0.75878	NA
CACNA1F-N1071K	congenital stationary night blindness	Pathogenic/likely_pathogenic	0.001	0.998	1	0.995899	4.925	-5.44	-4.47	0.883775	NA	0.9915	21.3	0.996168	0.9647	0.769	0.819417	NA
CACNA1F-N124D	not provided	Uncertain_significance	0.002	0.985	0.997	0.998899	3.405	-4.28	-4.4	0.851607	NA	1.0853	26.2	0.528964	0.9425	0.767	0.690891	NA
CACNA1F-N746T	-	Benign	0.001	0.996	0.997	0.999863	1.865	-5.28	-4.38	0.897227	NA	0.894	26.6	0.0401659	0.9127	0.873	0.825921	NA
CACNA1F-P12L	not provided	Uncertain_significance	0.004	0.002	0.003	0.979522	0.895	-2.18	-4.04	0.376861	NA	-0.0713	18.89	0.429662	0.747	0.166	0.507057	NA
CACNA1F-P1456H	-	Benign	0	0.998	1	1	2.81	-8.24	-2.72	0.853351	NA	0.9591	26.7	0.425541	0.8728	0.771	0.822483	NA
CACNA1F-P1491L	congenital stationary night blindness	Pathogenic/likely_pathogenic	0	0.998	1	1	3.025	-9.36	-2.42	0.899618	NA	0.9469	27.3	0.999894	0.8594	0.816	0.835402	NA
CACNA1F-P14L	-	Benign	0.003	0.002	0.002	0.0200896	0.895	-2.1	-4.1	0.161904	NA	-0.6537	18.85	0.0304509	0.014	0.32	0.506841	NA
CACNA1F-P14T	not provided	Uncertain_significance	0.066	0.003	0.01	1	0.895	-1.76	-4.07	0.519077	NA	-0.06	14.05	0.0326603	0.7545	0.294	0.47985	NA
CACNA1F-P1500R	night	Pathogenic/likely_pathogenic	0	1	1	1	3.02	-8.43	-2.67	0.916675	NA	0.9763	27.7	0.999634	0.8762	0.933	0.880419	NA
CACNA1F-P191A	not provided	Uncertain_significance	0.661	0.061	0.059	0.911289	-1.645	-1	-3.92	0.437342	NA	-0.1616	15.94	0.104913	0.6451	0.349	0.761301	NA
CACNA1F-P221R	not provided	Uncertain_significance	0.001	0.967	0.997	0.999995	3.135	-7.8	-5.02	0.933165	NA	1.1008	31	0.997056	0.9612	0.899	0.84805	NA
CACNA1F-P348S	not provided	Uncertain_significance	0.012	0.999	1	0.999991	2.065	-7.12	-4.83	0.809036	NA	1.111	25.3	0.993675	0.9451	0.782	0.827452	NA
CACNA1F-P80S	-	Benign	0.013	0.996	1	0.999989	2.74	-6.31	0.6	0.36321	NA	-0.3327	24.8	0.991501	0.3553	0.505	0.569164	NA
CACNA1F-R1060W	night	Pathogenic/likely_pathogenic	0	1	1	0.998869	4.445	-7.44	-5.05	0.911506	NA	1.0492	27.6	0.99989	0.9808	0.932	0.779354	NA
CACNA1F-R1141H	-	Benign	0	0.978	0.999	0.998419	1.79	-2.18	-4.43	0.925919	NA	0.9998	25.3	0.113859	0.9118	0.67	0.570162	NA
CACNA1F-R1289H	-	Benign	0.065	0.994	1	0.999989	2.47	-4.52	-4.12	0.209396	NA	0.4438	26.2	0.320626	0.9362	0.739	0.749691	NA
CACNA1F-R1296C	retinal dystrophy,progressive cone dystrophy (without rod involvement)	Pathogenic/likely_pathogenic	0	0.999	1	1	4.67	-7.42	-5.03	0.952132	NA	1.0119	32	0.999176	0.9839	0.975	0.87712	NA
CACNA1F-R1598W	-	Benign	0	0.36	0.887	0.791994	0.55	-5.37	-0.07	0.131118	NA	-0.4826	21.3	0.304406	0.2593	0.263	0.646944	NA
CACNA1F-R1779H	not provided	Uncertain_significance	0.283	0.987	0.999	0.99991	2.175	-3	0.11	0.042319	NA	-0.5855	23.9	0.25758	0.3689	0.234	0.4878	NA
CACNA1F-R1810C	-	Benign	0.001	0.732	0.999	0.999974	2.25	-6.43	-0.31	0.218327	NA	-0.1862	28.7	0.320524	0.4106	0.442	0.52621	NA
CACNA1F-R1930H	-	Benign	0.23	0	0.001	0.978532	-0.995	-0.23	0.55	NA	NA	-1.0816	15.38	0.0131303	0.0009	0.051	0.228016	NA
CACNA1F-R302C	-	Benign	0.019	0.877	0.999	0.995671	2.585	-2.55	-4.97	0.832853	NA	1.0523	24.9	0.0839257	0.9397	0.609	0.623884	NA
CACNA1F-R392Q	-	Benign	0.018	0.022	0.493	0.868274	2.415	-3.51	-3.74	0.517939	NA	0.8856	16.71	0.357513	0.789	0.378	0.59151	NA
CACNA1F-R448H	not provided	Uncertain_significance	0.098	0	0	0.995412	0.725	-1.17	-4	0.245855	NA	-0.0593	17.43	0.10885	0.7895	0.296	0.324366	NA
CACNA1F-R452H	-	Benign	0.117	0	0	1	0.55	-1.16	-3.98	0.257536	NA	-0.0282	1.408	0.044935	0.7443	0.332	0.261175	NA
CACNA1F-R513Q	not provided	Uncertain_significance	0.132	0.015	0.493	0.709122	1.915	-3.16	-4.14	0.352763	NA	0.2687	17.38	0.848738	0.802	0.266	0.442832	NA
CACNA1F-R519Q	night	Pathogenic/likely_pathogenic	0.048	0.953	0.997	0.0127341	3.115	-3.66	-4.41	NA	NA	0.5919	25.9	0.02857	0.8475	0.715	0.634695	NA
CACNA1F-R521C	-	Benign	0.007	0	0	0.568865	1.445	-5.23	-4.04	0.226988	NA	-0.053	19.04	0.142026	0.7118	0.31	0.333127	NA
CACNA1F-R523H	-	Benign	0.101	0.98	0.999	0.999919	2.325	-4.36	-4.26	NA	NA	1.0023	23.4	0.107983	0.9208	0.787	0.663476	NA
CACNA1F-R82Q	congenital stationary night blindness, type 2a	Pathogenic/likely_pathogenic	0	0.992	1	0.998875	4.025	-3.17	-1.04	0.619295	NA	0.6036	24.4	0.998954	0.7003	0.807	0.579297	NA
CACNA1F-R83Q	not provided	Uncertain_significance	0.046	0.003	0.004	0.963484	2.505	-2.93	-1.04	0.14361	NA	-0.7788	16.63	0.466676	0.3301	0.166	0.302853	NA
CACNA1F-R900H	not provided	Uncertain_significance	0.001	0.99	1	1	2.885	-4.73	-4.4	0.919091	NA	1.1023	25.8	0.721865	0.9533	0.808	0.76926	NA
CACNA1F-R937C	Retinal dystrophy	Uncertain_significance	0	1	1	0.999999	4.53	-7.57	-5.25	0.742864	NA	1.0641	26.8	0.999836	0.9791	0.889	0.815701	NA
CACNA1F-R937H	-	Benign	0.009	1	1	0.999988	3.635	-4.73	-5.22	0.748265	NA	1.0542	27.4	0.702859	0.9799	0.954	0.770278	NA
CACNA1F-S1802F	Congenital stationary night blindness	Uncertain_significance	0.001	0.564	0.93	0.997894	2.25	-4.88	0	0.122671	NA	-0.3294	26.2	0.993249	0.3338	0.231	0.561024	NA
CACNA1F-S1960F	-	Benign	0.015	0.459	0.93	0.999999	1.245	-2.88	-4.37	0.604409	NA	0.6075	23.1	0.131774	0.8843	0.45	0.50456	NA
CACNA1F-S229P	night	Pathogenic/likely_pathogenic	0.001	0.998	0.999	0.970613	4.03	-4.36	-5.16	0.942731	NA	1.088	28.1	0.997437	0.9769	0.907	0.87344	NA
CACNA1F-S281L	not provided	Uncertain_significance	0.016	0.017	0.066	0.990081	0.98	-3.43	-3.94	0.278097	NA	0.0068	22.8	0.0972167	0.7283	0.248	0.585159	NA
CACNA1F-S671C	-	Benign	0.001	0.905	0.996	0.994094	3.32	-4.18	-4.59	NA	NA	0.9146	25.9	0.0921965	0.9296	0.845	0.785695	NA
CACNA1F-S84Y	-	Benign	0.37	0.113	0.483	0.830344	0	-2.66	0.55	NA	NA	-0.9079	22.5	0.0641797	0.1014	0.206	0.610527	NA
CACNA1F-T47I	not provided	Uncertain_significance	0.002	0.198	0.651	0.878379	0.895	-2.88	-3.92	0.655409	NA	0.0299	20.7	0.643312	0.8251	0.298	0.538563	NA
CACNA1F-V1373A	-	Benign	0	0.827	0.948	0.999999	2.47	-3.75	-5.01	0.928168	NA	1.0997	26.5	0.206374	0.9546	0.908	0.740893	NA
CACNA1F-V171I	not provided	Uncertain_significance	0.001	0.992	0.999	0.999827	2.61	-0.87	-5.12	0.905782	NA	1.1022	25	0.974046	0.9669	0.856	0.883268	NA
CACNA1F-V370I	ocular albinism, type ii|x-linked cone-rod dystrophy 3|congenital stationary night blindness, type 2a,Congenital stationary night blindness, type 2A (CSNB2A),Ocular albinism, type II (AIED),X-linked cone-rod dystrophy 3 (CORDX3)	Uncertain_significance	0.004	0.995	0.999	0.999634	2.74	-0.89	-5.24	0.862101	NA	1.1106	24.6	0.687759	0.9633	0.806	0.844491	NA
CACNA1F-V635G	not provided	Uncertain_significance	0	0.375	0.905	0.999971	3.32	-6.16	-5.05	0.896624	NA	1.069	23.2	0.995546	0.9554	0.822	0.708135	NA
CACNA1F-V635I	-	Benign	0.552	0.283	0.664	0.857304	2.025	-0.28	-4.8	0.446218	NA	0.4794	13.94	0.0206312	0.8435	0.385	0.652937	NA
CACNA1F-W1466R	Ocular albinism, type II (AIED)	Uncertain_significance	0.013	1	1	1	2.675	-13.23	-2.64	0.994399	NA	0.9304	28.3	0.999311	0.8629	0.882	0.871557	NA
CACNA1F-W91C	-	Benign	0	0.997	1	1	2.705	-10	-4.16	0.944737	NA	1.0799	36	0.999796	0.9399	0.796	0.841675	NA
CACNA1F-W91L	not provided	Uncertain_significance	0.029	0.994	0.999	0.999995	1.33	-10.14	-4.08	0.817612	NA	1.0041	31	0.754616	0.907	0.691	0.843546	NA
CACNA1G-A1089T	-	Benign	0.403	0.002	0	0.926649	0.995	-0.9	-1.61	0.029222	0.32551	-0.7505	6.795	0.0168981	0.3158	0.152	0.332217	-0.766263
CACNA1G-A1099T	-	Benign	0.22	0.065	0.407	0.994197	0.55	-0.71	-1.64	NA	0.689496	-0.1655	19.04	0.027691	0.3537	0.234	0.523794	-0.00140886
CACNA1G-A1238V	inborn genetic diseases,Inborn genetic diseases	Uncertain_significance	0.12	0.008	0.001	0.999999	2.39	-1.93	-4.02	0.062502	0.31747	0.4964	10.59	0.162777	0.8893	0.242	0.51453	-0.411681
CACNA1G-A1483T	-	Benign	0.007	0.748	0.967	1	1.7	-2.44	-5.02	0.289062	0.824464	1.114	27	0.858053	0.9576	0.856	0.836536	0.73105
CACNA1G-A2108S	-	Benign	0.648	0.043	0.01	1	0.345	0.27	-3.9	0.145959	0.221508	-0.3586	0.063	0.00189194	0.0235	0.281	0.316036	-1.68111
CACNA1G-A545P	-	Benign	0.231	0.004	0	0.832615	1.355	-0.65	-4.03	0.074823	0.603679	0.363	10.91	0.040479	0.8172	0.319	0.385648	-0.462782
CACNA1G-A675E	-	Benign	0.903	0.005	0	0.99999	0.68	0.82	-3.93	0.064753	0.203628	-0.191	4.432	0.0216315	0.722	0.213	0.462737	-0.746718
CACNA1G-A940V	not provided	Uncertain_significance	0.001	0.998	1	1	2.065	-3.81	-5.07	0.314409	0.932463	1.1057	25.5	0.993846	0.9663	0.899	0.810789	0.684757
CACNA1G-A961T	spinocerebellar	Pathogenic/likely_pathogenic	0.001	1	1	1	3.895	-3.81	-5.61	0.78124	0.942276	0.996	29.5	0.998841	0.9878	0.894	0.895677	1.01361
CACNA1G-C644Y	-	Benign	0.084	0.007	0.004	0.998054	1.56	-2.75	-4	0.04225	0.922429	0.7639	22.6	0.0916301	0.8876	0.392	0.694304	0.237152
CACNA1G-D1902N	-	Benign	0.072	0.127	0.297	0.842677	1.525	-1	-3.95	0.136455	0.814642	0.0813	22.1	0.0358448	0.819	0.328	0.435588	-0.119053
CACNA1G-D254N	not provided	Uncertain_significance	0.2	0.023	0.036	0.997156	-0.3	-1.03	-3.99	0.132314	0.833317	0.4211	22.6	0.14745	0.8076	0.47	0.741477	0.0284932
CACNA1G-E1147D	-	Benign	0.256	0.003	0	0.610298	-0.55	0	-4	0.179948	0.248219	0.2049	8.5	0.0440242	0.7757	0.21	0.459921	-0.846842
CACNA1G-E1872G	not provided	Uncertain_significance	0.001	0.682	0.919	0.999846	2.2	-5.82	-4.3	0.55958	0.813642	1.0671	29.7	0.993503	0.9253	0.697	0.656221	0.320939
CACNA1G-E2201K	Cerebellar ataxia	Uncertain_significance	0.013	0.22	0.898	0.897701	1.795	-2.02	1.5	0.015061	0.699525	-0.9961	23.4	0.772195	0.1676	0.075	0.573636	0.19332
CACNA1G-E2317K	Cerebellar ataxia	Uncertain_significance	0.013	0.22	0.898	0.897701	1.795	-2.02	1.5	0.015061	0.699525	-0.9961	23.4	0.772195	0.1676	0.075	0.573636	0.19332
CACNA1G-G1012D	-	Benign	0.763	0.003	0	0.869268	-0.735	1.28	-3.89	0.095728	0.258246	0.2789	21.5	0.183347	0.7309	0.306	0.44299	-0.219548
CACNA1G-G1201S	cerebellar ataxia,Cerebellar ataxia	Uncertain_significance	0.026	1	1	1	3.085	-5.68	-4.54	0.52662	0.919942	1.1021	29.7	0.995211	0.9616	0.725	0.783101	0.801624
CACNA1G-G299S	-	Benign	0.799	0.002	0	1	-0.435	0.75	-4.02	0.194657	0.110253	-0.0724	15.43	0.0100086	0.6264	0.303	0.626661	-0.632016
CACNA1G-G430S	cerebellar ataxia,Cerebellar ataxia	Uncertain_significance	0.043	1	1	1	2.87	-5.59	-4.33	0.411043	0.960222	1.0919	26.9	0.998828	0.95	0.723	0.779885	0.802051
CACNA1G-G549A	-	Benign	0.065	0.03	0.03	1	1.295	-1.69	-3.99	0.098588	0.327083	0.2266	15.04	0.015979	0.8509	0.293	0.450259	-0.290529
CACNA1G-G581S	not provided	Uncertain_significance	0.296	0.001	0.001	1	0.895	-1.03	-3.86	0.079476	0.319386	-0.0201	18.11	0.0254739	0.704	0.132	0.466091	-0.377678
CACNA1G-G627R	-	Benign	0.186	0.013	0.001	0.99899	1.1	-2	-3.97	0.065448	0.517613	0.2498	20.4	0.729527	0.8322	0.293	0.511161	-0.22784
CACNA1G-G642S	not provided	Uncertain_significance	0.037	0.142	0.57	0.999904	1.97	-1.85	-4	0.081951	0.943862	0.7254	24.5	0.298086	0.9007	0.439	0.562038	0.171825
CACNA1G-G674R	-	Benign	0.385	0.047	0.039	1	0.2	-0.64	-3.91	0.169547	0.195206	0.3569	8.45	0.154587	0.8754	0.296	0.444815	-0.432462
CACNA1G-I2114F	not provided	Uncertain_significance	0.063	0.802	0.948	0.960635	1.935	-1.57	-4.13	0.050534	0.702179	0.4478	22.9	0.833127	0.9102	0.419	0.593192	0.207224
CACNA1G-I376V	intellectual disability	Uncertain_significance	0.238	0.835	0.979	0.999997	1.09	-0.87	-4.82	0.156549	0.952895	0.9565	25.5	0.832893	0.9266	0.655	0.850388	0.561108
CACNA1G-K1018T	not provided	Uncertain_significance	0.215	0.839	0.928	0.994336	2.34	-1.25	-4.06	0.241064	0.809169	0.8306	23.7	0.940585	0.8826	0.535	0.626056	0.376444
CACNA1G-K603E	-	Benign	0.067	0.669	0.93	0.791344	2.08	-1.25	-3.98	0.053993	0.538558	0.7294	22.7	0.236605	0.8601	0.446	0.614084	0.276005
CACNA1G-L1891I	not provided	Uncertain_significance	0.1	0.004	0.001	0.998847	1.525	-0.39	-3.96	0.246337	0.426951	-0.1363	15.59	0.0948247	0.6767	0.326	0.54298	-0.631845
CACNA1G-L211P	spinocerebellar ataxia 42	Pathogenic/likely_pathogenic	0	0.985	0.997	1	3.835	-6.39	-5.53	0.940277	0.968272	1.0149	31	0.998763	0.9847	0.983	0.946911	0.910094
CACNA1G-L2275P	-	Benign	0.21	0.017	0.007	0.999439	1.43	-0.93	0.92	0.023749	0.682342	-1.0014	24.8	0.0808599	0.2457	0.109	0.645284	0.278989
CACNA1G-M1531V	spinocerebellar,spinocerebellar ataxia 42, early-onset, severe, with neurodevelopmental deficits (sca42nd),-	Pathogenic/likely_pathogenic	0.015	0.55	0.659	1	1.44	-3.46	-5	0.590048	0.956227	1.099	25.6	0.981958	0.9431	0.947	0.866707	0.471295
CACNA1G-M859R	not provided	Uncertain_significance	0	0.986	0.998	1	2.545	-5.55	-4.96	0.620035	0.953943	1.1071	28.7	0.997186	0.9585	0.964	0.902397	0.77234
CACNA1G-M88V	not provided	Uncertain_significance	0.002	0.968	0.999	1	2.195	-3.32	-4.26	0.48622	0.953593	1.0911	26	0.926816	0.9407	0.884	0.8285	0.653227
CACNA1G-N997S	-	Benign	0.274	0.007	0	0.989554	-0.29	-1.66	-3.98	0.035457	0.560058	-0.2713	12.13	0.0191713	0.6966	0.32	0.355874	-0.714121
CACNA1G-P1093L	|spinocerebellar ataxia 42,Spinocerebellar ataxia 42 (SCA42),SPINOCEREBELLAR ATAXIA 42, EARLY-ONSET, SEVERE, WITH NEURODEVELOPMENTAL DEFICITS (SCA42ND)	Uncertain_significance	0.062	0.41	0.939	1	1.95	-6.3	-2.61	0.098602	0.703477	0.6784	22.4	0.847376	0.781	0.497	0.676141	0.492663
CACNA1G-P1217A	-	Benign	0.327	0.002	0	0.999455	0.075	-1.73	-3.92	0.064937	0.230246	0.2924	13.25	0.00590641	0.8512	0.258	0.476148	-0.359665
CACNA1G-P1926S	-	Benign	0.038	0.031	0.02	0.624821	1.895	-2.43	-4.01	0.257241	0.253978	0.127	16.23	0.0238448	0.7638	0.333	0.367216	-0.723034
CACNA1G-P2100S	-	Benign	0.406	0.001	0	0.999609	-0.895	-0.87	-3.88	0.103463	0.112103	0.1057	9.471	0.0121375	0.6817	0.261	0.283695	-0.716113
CACNA1G-P2162H	-	Uncertain_significance	0.005	0.712	0.725	1	2.19	-2.81	-4.15	0.412665	0.232838	0.4096	19.58	0.708741	0.9111	0.278	0.311443	-0.281979
CACNA1G-P2237H	-	Benign	0.004	0.473	0.348	1	1.845	-1.31	-4.01	0.07536	0.209352	0.3851	21.6	0.802489	0.8909	0.292	0.354725	-0.206819
CACNA1G-P2356S	not provided	Uncertain_significance	0.016	0.26	0.55	0.993763	2.25	-2.52	1.56	0.007882	0.684905	-0.9077	23.4	0.131023	0.158	0.12	0.437703	0.531102
CACNA1G-P519L	not provided	Uncertain_significance	0.007	0.629	0.976	0.99997	2.74	-4.84	-4.02	0.139416	0.339491	0.9634	22.7	0.598302	0.9248	0.548	0.57426	0.449189
CACNA1G-P591S	not provided	Uncertain_significance	0.003	0.09	0.097	0.999967	2.425	-4.82	-4.15	0.092129	0.775881	1.0448	22.9	0.36042	0.9355	0.555	0.728538	0.58597
CACNA1G-Q1975E	-	Benign	0.105	0.009	0.013	1	0.99	-0.31	0.31	0.012537	0.89186	-0.6237	23.1	0.152766	0.3141	0.183	0.535432	0.126138
CACNA1G-R102Q	not provided	Uncertain_significance	0.657	0.001	0.001	0.596051	-0.47	0.37	-4.36	0.079643	0.366093	-0.0754	21.9	0.158822	0.5712	0.305	0.380076	-0.524647
CACNA1G-R115Q	spinocerebellar ataxia 42,Spinocerebellar ataxia 42 (SCA42)	Uncertain_significance	0.261	0.206	0.883	0.91017	0.62	-1.18	-4.38	0.171002	0.278417	0.7835	22.8	0.475001	0.8489	0.449	0.462518	0.0138903
CACNA1G-R1185C	not provided	Uncertain_significance	0.018	0.894	0.996	0.999998	2.175	-3.14	-4.11	0.293755	0.606884	0.9112	24.8	0.35159	0.8841	0.697	0.686703	0.257102
CACNA1G-R1190P	not provided	Uncertain_significance	0.095	0.009	0.001	0.96482	1.3	-1.3	-4	0.071621	0.766274	0.3012	23	0.290699	0.841	0.505	0.524648	0.0154183
CACNA1G-R1213Q	-	Benign	0.047	0.003	0.002	0.999917	0.08	-1.41	-3.96	0.108668	0.088551	0.0661	9.866	0.0250299	0.7322	0.254	0.325981	-1.12092
CACNA1G-R1235Q	-	Benign	0.003	0.987	0.997	0.999999	2.84	-3.47	-4.21	0.208967	0.892606	0.9184	24.9	0.0840203	0.9271	0.649	0.614118	0.56749
CACNA1G-R1384Q	-,SPINOCEREBELLAR ATAXIA 42, EARLY-ONSET, SEVERE, WITH NEURODEVELOPMENTAL DEFICITS (SCA42ND)	Uncertain_significance	0	1	1	1	3.9	-3.72	-5.12	0.887238	0.945774	1.0564	32	0.999924	0.9796	0.971	0.86033	0.979936
CACNA1G-R1559C	-	Uncertain_significance	0	0.988	1	1	3.015	-7.59	-4.27	0.595425	0.635601	1.0748	27	0.995974	0.9426	0.736	0.871507	0.630601
CACNA1G-R1674H	cacna1g-related disorders,spinocerebellar ataxia 42 (sca42)	Pathogenic/likely_pathogenic	0	0.999	1	1	4.545	-4.89	-5.16	0.87002	0.945368	0.9876	32	0.999887	0.9862	0.943	0.929003	1.1399
CACNA1G-R1715H	spinocerebellar,spinocerebellar ataxia 42 (sca42),cacna1g-related disorders,spinocerebellar ataxia 42|cacna1g-related disorders|;spinocerebellar ataxia 42|not provided	Pathogenic/likely_pathogenic	0	0.999	1	1	4.545	-4.89	-5.16	0.87002	0.945368	0.9876	32	0.999887	0.9862	0.943	0.929003	1.1399
CACNA1G-R198H	not provided	Uncertain_significance	0.003	0.981	1	0.999999	3.935	-4.56	-5.21	0.717552	0.946021	1.0488	32	0.994082	0.98	0.945	0.914288	0.942695
CACNA1G-R2301Q	not provided	Uncertain_significance	0	0.892	0.998	0.986774	1.905	-2.04	1.22	0.01789	0.744147	-0.809	24.1	0.545502	0.2004	0.14	0.490958	0.613712
CACNA1G-R2322Q	-	Benign	0.177	0.41	0.939	0.578846	1.23	-0.62	1.5	0.014417	0.503065	-1.0279	23.1	0.0366226	0.0675	0.03	0.324764	0.0917233
CACNA1G-R2332Q	not provided	Uncertain_significance	0	0.999	1	0.999046	2.275	-2.59	0.53	0.038199	0.938554	-0.4322	29.9	0.963524	0.3871	0.24	0.656297	0.845074
CACNA1G-R456Q	-	Benign	0.109	0.886	0.997	0.99537	2.39	-1.38	-4.03	NA	0.495795	0.8541	21.9	0.0398636	0.8732	0.539	0.559587	0.39946
CACNA1G-R530H	-	Benign	0.033	0.003	0.003	0.985246	0.895	-0.97	-4.02	NA	0.368827	0.1576	21.5	0.024626	0.7622	0.304	0.377356	0.124602
CACNA1G-R567C	-	Benign	0.012	0.886	0.999	0.999999	2.295	-3.16	-4.08	NA	0.712188	-0.0201	24.2	0.0133478	0.5763	0.568	0.531344	0.281844
CACNA1G-R683C	-	Benign	0.045	0.371	0.451	0.999929	0	-1.48	-3.99	0.098384	0.369102	0.2208	19.34	0.0329086	0.7523	0.322	0.331641	-0.353004
CACNA1G-R714W	-	Benign	0.001	0.54	0.953	1	2.31	-2.52	-4.13	0.098579	0.631786	0.4482	22.7	0.0624735	0.9007	0.333	0.35238	-0.188116
CACNA1G-R737Q	-	Benign	0.161	0.005	0.001	0.998909	1.65	-2.19	-4.22	0.144527	0.669583	0.9264	21.5	0.0229831	0.9008	0.353	0.521754	-0.123516
CACNA1G-S1066L	intellectual disability	Uncertain_significance	0.059	0.024	0.056	0.999998	2.525	-3.49	-2.76	0.155025	0.767002	0.7031	20.2	0.209365	0.7875	0.592	0.503501	0.206094
CACNA1G-S1105R	not provided|juvenile myoclonic epilepsy;intellectual disability,Juvenile myoclonic epilepsy (EJM)	Uncertain_significance	0	0.992	0.999	0.999999	2.675	-4.71	-4.48	0.48564	0.955773	1.0723	27.4	0.996272	0.9476	0.762	0.651855	0.738533
CACNA1G-S1171F	not provided	Uncertain_significance	0.005	0.656	0.917	0.947336	2.175	-3.46	-4.12	0.104059	0.676891	1.0671	25	0.974602	0.9176	0.554	0.642697	0.481358
CACNA1G-S1658P	spinocerebellar ataxia 42,Spinocerebellar ataxia 42 (SCA42)	Uncertain_significance	0.002	0.947	0.998	0.999998	2.115	-3.24	-4.39	0.379755	0.885445	0.9993	28	0.988503	0.919	0.835	0.684062	0.486441
CACNA1G-S2326N	-	Benign	0.02	0.012	0.002	0.805464	0.55	-1.54	1.47	0.013262	0.499084	-0.8565	20.3	0.0938353	0.1332	0.062	0.423581	0.215763
CACNA1G-S26W	not provided	Uncertain_significance	0	0.987	0.999	0.999998	1.445	-2.66	-4.22	0.863314	0.660314	0.6263	26.2	0.887483	0.9214	0.58	0.911431	0.363853
CACNA1G-S630C	spinocerebellar ataxia 42	Uncertain_significance	0.006	0.882	0.99	0.777649	1.935	-2.25	-4.06	0.139889	0.829271	0.9945	25.4	0.294816	0.8713	0.435	0.552137	0.399232
CACNA1G-S666R	-	Uncertain_significance	0.017	0.481	0.732	0.99368	2.66	-2.86	-4.08	0.508748	0.637486	0.8964	20.6	0.9741	0.9104	0.477	0.534794	0.0125264
CACNA1G-S690N	-	Benign	0.031	0.879	0.984	0.999452	2.885	-1.77	-4.06	0.037555	0.781919	0.4634	23.1	0.0866366	0.9421	0.384	0.63217	0.586807
CACNA1G-S710C	inborn genetic diseases,Inborn genetic diseases	Uncertain_significance	0.02	0.005	0	1	1.495	-2.53	-4.08	0.061282	0.235093	0.3123	22.4	0.562295	0.8324	0.308	0.344508	-0.449115
CACNA1G-S715I	-	Benign	0.082	0.038	0.009	0.999998	1.355	-2.02	-4.02	0.088227	0.407646	0.0968	14.81	0.00728909	0.7946	0.194	0.440432	-0.755775
CACNA1G-T1987K	-	Benign	0.256	0.493	0.907	0.547058	1.61	-0.71	-3.94	0.046266	0.854541	0.1806	23.9	0.119496	0.8914	0.421	0.60444	0.22118
CACNA1G-T2026M	-	Benign	0.134	0.128	0.303	1	0.895	-0.78	-4.02	0.187229	0.27525	0.1525	6.723	0.00542582	0.7713	0.3	0.298173	-0.867913
CACNA1G-T2113N	not provided	Uncertain_significance	0.171	0.003	0.001	0.99966	-0.55	-1.25	-3.97	0.09514	0.395091	0.107	15.82	0.616546	0.7047	0.288	0.454165	-0.44837
CACNA1G-T287M	-	Benign	0.109	0.635	0.964	0.962286	1.38	-2.15	-4.05	0.198527	0.33841	0.7427	22.8	0.267407	0.8547	0.393	0.679276	0.318207
CACNA1G-T539M	-	Benign	0.005	0.536	0.982	0.799598	1.24	-1.44	-4.03	0.134764	0.401268	0.7495	17.79	0.0437411	0.8864	0.335	0.491399	0.141911
CACNA1G-V182L	spinocerebellar ataxia 42,Spinocerebellar ataxia 42 (SCA42)	Uncertain_significance	0.08	0.999	1	1	0.87	-2.79	-4.52	0.290796	0.946913	1.0498	27	0.981569	0.917	0.757	0.847273	0.6459
CACNA1G-V2082I	-	Benign	0.192	0.01	0.006	0.999933	1.275	-0.51	-4.43	0.037813	0.38337	0.4319	18.98	0.0856306	0.88	0.277	0.403049	-0.349152
CACNA1G-V491I	-	Benign	0.464	0.026	0.055	0.675111	1.175	-0.17	-3.92	0.19873	0.395449	0.4637	16.16	0.0729036	0.8067	0.229	0.436152	-0.440564
CACNA1G-V593M	-	Benign	0.061	0.04	0.385	0.721039	2.14	-1.18	-4.05	0.047946	0.352215	0.6373	21	0.0188321	0.8724	0.305	0.633285	0.13926
CACNA1G-V954M	not provided	Uncertain_significance	0.001	0.999	1	1	2.55	-2.86	-5.15	0.253048	0.947837	1.1031	28.5	0.979548	0.9697	0.807	0.887526	0.867462
CACNA1G-V96M	-	Benign	0.009	0.997	1	0.999991	1.895	-2.64	-4.59	0.500387	0.947108	1.0886	28.4	0.177298	0.9464	0.805	0.898331	0.709822
CACNA1G-V989I	not provided	Uncertain_significance	0.278	0.022	0.037	0.636789	1.5	-0.24	-4.14	0.024189	0.799134	0.7609	22.6	0.32187	0.8537	0.367	0.585287	0.0264759
CACNA1G-W729R	-	Uncertain_significance	0.001	0.998	1	0.999999	3.11	-11.08	-4.46	0.43429	0.957335	1.1026	31	0.999672	0.9506	0.977	0.854413	0.763077
CACNA1G-Y1593C	not provided	Uncertain_significance	0	0.987	1	1	3.07	-8.68	-4.22	0.485163	0.934343	1.0651	29.4	0.997117	0.924	0.838	0.801155	0.597552
CACNA1G-Y1612H	not provided	Uncertain_significance	0.011	0.816	0.982	1	2.815	-4.52	-4.45	0.830944	0.953369	1.0998	28.5	0.990075	0.9508	0.956	0.84609	0.742889
CACNA1H-A1020E	idiopathic generalized epilepsy;hyperaldosteronism, familial, type iv,Idiopathic generalized epilepsy	Uncertain_significance	0.112	0.992	0.999	0.99904	2.89	-3.84	-4.1	0.35728	0.905035	1.018	24.6	0.99074	0.9217	0.762	0.769301	0.600255
CACNA1H-A1059S	-	Benign	0.555	0.341	0.905	0.887463	1.79	-1.04	-4.03	NA	0.614563	-0.0529	19.31	0.0216458	0.6553	0.309	0.327532	-0.0423056
CACNA1H-A1185T	hyperaldosteronism, familial, type iv;idiopathic generalized epilepsy	Uncertain_significance	0.625	0	0	1	-0.895	-0.8	-3.98	0.773957	0.04018	-0.0898	0.084	0.0212473	0.6238	0.224	0.674176	-1.83193
CACNA1H-A1208T	-	Benign	0.696	0.001	0.002	1	-0.465	-1	-3.99	NA	0.078005	-0.0373	0.004	0.00315558	0.514	0.22	0.546551	-2.46439
CACNA1H-A1341V	idiopathic generalized epilepsy;hyperaldosteronism, familial, type iv,Idiopathic generalized epilepsy	Uncertain_significance	0.491	0.021	0.014	0.999995	0.04	-3.1	-4.75	0.050247	0.134833	0.0979	7.118	0.0381453	0.7392	0.258	0.335217	-0.787983
CACNA1H-A1349T	-	Benign	0.001	0.966	0.994	0.999996	2.915	-2.94	-5.34	0.487445	0.675384	1.0797	25.4	0.137659	0.9737	0.862	0.515646	0.511444
CACNA1H-A1358T	hyperaldosteronism, familial, type iv;idiopathic generalized epilepsy,Idiopathic generalized epilepsy	Uncertain_significance	0.147	0.021	0.058	0.585139	1.88	-1.71	-4.87	0.164455	0.126109	0.808	16.47	0.0901702	0.859	0.334	0.397684	-0.39189
CACNA1H-A1382V	not provided	Uncertain_significance	0.023	0.952	0.99	0.998693	0.115	-2.92	-4.97	0.319069	0.782465	1.0698	26.1	0.973523	0.9116	0.65	0.650265	0.183006
CACNA1H-A141T	idiopathic generalized epilepsy;hyperaldosteronism, familial, type iv,Idiopathic generalized epilepsy	Uncertain_significance	0.049	0.129	0.329	0.800381	0.6	0.62	-4.89	0.471677	0.736594	0.6066	23.3	0.0376453	0.7979	0.404	0.587585	-0.142239
CACNA1H-A1439V	idiopathic generalized epilepsy;hyperaldosteronism, familial, type iv,Idiopathic generalized epilepsy	Uncertain_significance	0.079	0.995	0.998	0.999019	0.77	-3.81	-4.81	0.122615	0.906248	1.085	24.8	0.99554	0.9222	0.781	0.8784	0.497577
CACNA1H-A145T	idiopathic generalized epilepsy;hyperaldosteronism, familial, type iv	Uncertain_significance	0.078	0.971	1	0.982857	1.51	-2.68	-5.04	0.561945	0.87898	1.0879	24.8	0.235454	0.9498	0.689	0.763224	0.465348
CACNA1H-A1476T	not provided|hyperaldosteronism, familial, type iv;idiopathic generalized epilepsy,Idiopathic generalized epilepsy	Uncertain_significance	0.053	0.999	1	0.999077	1.715	-3.76	-4.95	0.179075	0.903343	1.0632	26.9	0.84347	0.9341	0.764	0.680603	0.591414
CACNA1H-A148V	idiopathic generalized epilepsy;hyperaldosteronism, familial, type iv,Idiopathic generalized epilepsy	Uncertain_significance	0.195	0.999	1	0.997445	1.285	-3.51	-4.97	0.692562	0.870595	1.0139	23.6	0.91189	0.931	0.726	0.818965	0.400019
CACNA1H-A1570V	idiopathic generalized epilepsy;hyperaldosteronism, familial, type iv,Idiopathic generalized epilepsy	Uncertain_significance	0.014	0.124	0.818	0.996253	NA	-3.69	-4.19	0.379186	0.926765	0.6667	24.8	0.577411	0.9401	0.659	0.821872	0.453747
CACNA1H-A1665V	hyperaldosteronism, familial, type iv;idiopathic generalized epilepsy	Uncertain_significance	1	0.004	0.001	0.999995	-0.995	1.85	-4.68	0.052478	0.045696	-0.1735	5.683	0.0225263	0.6392	0.396	0.316608	-1.17455
CACNA1H-A1705T	-	Benign	0.06	0.978	0.999	0.99503	1.4	-3.91	-4.91	0.225898	0.881812	0.9222	25	0.0216664	0.9028	0.607	0.59585	0.313475
CACNA1H-A1870T	-	Benign	0.034	0.996	1	0.999088	2.8	-3.92	-4.24	0.685979	0.931229	0.6757	25.8	0.463908	0.9416	0.641	0.618345	0.665782
CACNA1H-A1874V	-	Benign	0.005	0.788	0.999	0.953847	2.8	-3.67	-4.25	0.726099	0.45646	1.0584	23.3	0.311132	0.9183	0.47	0.678171	0.106005
CACNA1H-A1940P	idiopathic generalized epilepsy;hyperaldosteronism, familial, type iv,Idiopathic generalized epilepsy	Uncertain_significance	0.004	0.146	0.647	0.69882	1.905	-2.41	-4.23	0.691178	0.826322	0.7871	17.42	0.151374	0.91	0.354	0.562362	-0.0734274
CACNA1H-A1942S	hyperaldosteronism, familial, type iv;idiopathic generalized epilepsy	Uncertain_significance	0.222	0.001	0	1	1.935	-0.58	-4.03	0.373633	0.367285	-0.1319	9.451	0.10533	0.7327	0.347	0.361877	-0.896968
CACNA1H-A1942V	idiopathic generalized epilepsy;hyperaldosteronism, familial, type iv,Idiopathic generalized epilepsy	Uncertain_significance	0.126	0.001	0.001	1	1.795	-1.93	-4.22	0.495408	0.093073	0.0109	1.646	0.0111115	0.7359	0.305	0.38852	-1.15311
CACNA1H-A1966V	-	Benign	0.296	0.004	0.001	1	0.895	-0.05	-4.05	NA	0.223106	-0.1134	9.935	0.000721617	0.6236	0.289	0.332086	-1.05431
CACNA1H-A1997T	-	Benign	0.438	0.001	0.001	1	0.77	-0.53	-4	0.306807	0.062753	0.0009	0.035	0.00590727	0.7046	0.303	0.416933	-1.62583
CACNA1H-A2065T	hyperaldosteronism, familial, type iv;idiopathic generalized epilepsy	Uncertain_significance	0.036	0.003	0.07	1	1.485	-0.93	-4.14	0.21358	0.137322	0.034	5.888	0.196959	0.6476	0.268	0.376385	-1.05017
CACNA1H-A2084V	hyperaldosteronism, familial, type iv;idiopathic generalized epilepsy	Uncertain_significance	0.221	0.563	0.978	0.917009	1.54	-0.6	-4.06	0.315875	0.696276	0.4919	22.4	0.928398	0.9208	0.313	0.634622	0.192
CACNA1H-A2085P	idiopathic generalized epilepsy;hyperaldosteronism, familial, type iv,Idiopathic generalized epilepsy	Uncertain_significance	0.184	0.404	0.952	1	1.275	-0.93	-4	0.603559	0.101135	0.2437	11.53	0.545296	0.7626	0.3	0.438065	-0.745514
CACNA1H-A2108T	-	Benign	0.313	0.473	0.993	0.881635	2.255	-0.59	-4.09	0.907789	0.542991	0.191	18.74	0.0215909	0.794	0.312	0.531326	-0.101051
CACNA1H-A2108V	hyperaldosteronism, familial, type iv;idiopathic generalized epilepsy	Uncertain_significance	0.909	0.026	0.053	0.676751	1.56	-1.16	-4.11	0.94086	0.261686	-0.0885	12.02	0.389554	0.7959	0.312	0.548097	-0.692581
CACNA1H-A2140T	-	Benign	0.305	0.001	0	1	0.37	-0.42	-3.8	0.798209	0.042813	-0.1736	0.546	0.000501466	0.6329	0.216	0.436106	-1.20704
CACNA1H-A2198V	idiopathic generalized epilepsy;hyperaldosteronism, familial, type iv,Idiopathic generalized epilepsy	Uncertain_significance	0.207	0.001	0.004	1	0.57	-0.41	1.48	0.122475	0.079444	-1.0624	5.197	0.0964193	0.035	0.034	0.686615	-1.13075
CACNA1H-A2204V	hyperaldosteronism, familial, type iv;idiopathic generalized epilepsy	Uncertain_significance	0.179	0.054	0.342	1	1.78	-0.82	0.92	0.535136	0.231717	-1.0163	14.27	0.0871068	0.0515	0.068	0.66383	-0.895488
CACNA1H-A2208T	-	Benign	0.329	0.003	0.016	1	1.475	-0.02	1.42	0.212635	0.113578	-0.9876	5.231	0.00510203	0.0357	0.079	0.577582	-0.95328
CACNA1H-A2208V	idiopathic generalized epilepsy;hyperaldosteronism, familial, type iv|hyperaldosteronism, familial, type iv;epilepsy, childhood absence 6,Hyperaldosteronism, familial, type IV (HALD4)	Uncertain_significance	0.358	0.002	0.002	1	1.02	-0.97	1.41	0.282461	0.084722	-1.0491	9.325	0.0269375	0.0522	0.051	0.599547	-0.964877
CACNA1H-A2209P	hyperaldosteronism, familial, type iv;idiopathic generalized epilepsy|epilepsy, childhood absence 6;hyperaldosteronism, familial, type iv,Hyperaldosteronism, familial, type IV (HALD4)	Uncertain_significance	0.307	0	0	1	1.79	0.19	1.31	0.267727	0.178212	-1.0452	4.281	0.101801	0.0507	0.101	0.637551	-1.18886
CACNA1H-A2240T	hyperaldosteronism, familial, type iv;idiopathic generalized epilepsy,Idiopathic generalized epilepsy	Uncertain_significance	0.102	0	0	1	1.32	-0.6	1.21	0.15471	0.072354	-1.0331	10.09	0.114992	0.0625	0.101	0.489793	-0.958408
CACNA1H-A265T	hyperaldosteronism, familial, type iv;idiopathic generalized epilepsy	Uncertain_significance	0.201	0.003	0.001	1	-0.405	1.34	-3.97	0.184876	0.032701	-0.3932	7.048	0.0442713	0.5656	0.27	0.396543	-1.51889
CACNA1H-A332T	-	Benign	0.444	0.014	0.008	1	-0.395	0.36	-3.95	NA	0.052541	-0.3363	0.095	0.000541673	0.4227	0.21	0.426838	-1.05674
CACNA1H-A555T	not provided	Uncertain_significance	0.54	0.001	0.001	1	0.425	0.11	-3.99	0.384968	0.053277	-0.0421	0.411	0.0300534	0.7747	0.195	0.608392	-1.21842
CACNA1H-A555V	-	Benign	0.484	0.001	0.002	1	0.425	-0.18	-3.99	NA	0.103429	-0.1259	0.017	0.000923838	0.5757	0.157	0.62443	-1.5292
CACNA1H-A595T	idiopathic generalized epilepsy;hyperaldosteronism, familial, type iv,Idiopathic generalized epilepsy	Uncertain_significance	0.26	0.004	0.021	1	1.175	-0.59	-3.99	0.501547	0.097503	-0.0794	8.922	0.0155841	0.8074	0.27	0.494167	-0.787684
CACNA1H-A599T	idiopathic generalized epilepsy;hyperaldosteronism, familial, type iv,Idiopathic generalized epilepsy	Uncertain_significance	0.13	0.005	0.123	1	0.625	-0.44	-3.94	0.195047	0.109165	-0.0981	10.13	0.0131308	0.6897	0.301	0.564295	-0.65638
CACNA1H-A5T	-	Benign	0.726	0.001	0.004	0.99938	0	-0.1	-4.07	0.917813	0.053735	-0.2764	5.005	0.0167239	0.5737	0.29	0.856376	-1.36161
CACNA1H-A600V	not provided	Uncertain_significance	0.231	0.008	0.024	1	1.555	-1.16	-4.05	0.41676	0.078547	-0.0428	14.3	0.287152	0.8081	0.368	0.61459	-0.651769
CACNA1H-A672V	idiopathic generalized epilepsy;hyperaldosteronism, familial, type iv	Uncertain_significance	0.106	0.02	0.062	0.983825	2.045	-0.74	-4	0.52483	0.212751	0.0988	15.52	0.0246217	0.8295	0.256	0.460858	-0.625141
CACNA1H-A690V	idiopathic generalized epilepsy;hyperaldosteronism, familial, type iv|not provided,Idiopathic generalized epilepsy	Uncertain_significance	0.021	0.986	1	0.824432	2.4	-1.81	-4.06	0.421504	0.329111	0.6989	22	0.0684029	0.9097	0.358	0.542744	0.205653
CACNA1H-A748T	idiopathic generalized epilepsy;hyperaldosteronism, familial, type iv	Uncertain_significance	0.48	0.002	0.003	1	1.175	-0.73	-3.97	0.188766	0.052541	-0.2615	5.586	0.0363305	0.684	0.246	0.500399	-0.879131
CACNA1H-A748V	epilepsy,,epilepsy, childhood absence 6 (eca6)	Pathogenic/likely_pathogenic	0.326	0.001	0.004	1	0.375	-0.78	-4.01	0.185598	0.092816	-0.2982	2.232	0.0163913	0.5367	0.509	0.51879	-1.57167
CACNA1H-A76T	not provided	Uncertain_significance	0.034	0.665	0.97	0.995015	1.355	-2.83	-4.11	0.914863	0.35771	0.3527	27.7	0.830951	0.8503	0.453	0.926579	0.238988
CACNA1H-A77S	hyperaldosteronism, familial, type iv;idiopathic generalized epilepsy	Uncertain_significance	0.038	0.081	0.421	0.988051	1.245	-0.37	-3.99	0.915113	0.200577	0.0858	21.8	0.346597	0.7113	0.215	0.918046	-0.28033
CACNA1H-A846T	idiopathic generalized epilepsy;hyperaldosteronism, familial, type iv,Idiopathic generalized epilepsy	Uncertain_significance	0.025	0.999	1	0.999866	3.315	-2.01	-5.34	0.707919	0.906176	1.0681	26.6	0.994138	0.9766	0.837	0.599245	0.738149
CACNA1H-A846V	not provided	Uncertain_significance	0.392	0.999	1	0.9999	2.56	-0.5	-5.33	0.6934	0.794968	1.2551	23.1	0.861557	0.9717	0.703	0.617991	0.477623
CACNA1H-A876T	-	Benign	0.551	0.589	0.885	0.743251	1.205	-1.54	-4.92	0.456673	0.417443	0.5367	24.3	0.0356467	0.8198	0.66	0.591943	0.109157
CACNA1H-A876V	hyperaldosteronism, familial, type iv;idiopathic generalized epilepsy,Idiopathic generalized epilepsy	Uncertain_significance	0.307	0.805	0.989	0.91685	1.515	-2.51	-4.92	0.541604	0.764863	1.0881	24.2	0.90771	0.9272	0.571	0.619375	0.352288
CACNA1H-A900S	hyperaldosteronism, familial, type iv;idiopathic generalized epilepsy	Uncertain_significance	0.023	0.998	1	0.999619	0.41	-2.91	-4.75	0.692669	0.864869	1.044	24.1	0.953154	0.898	0.653	0.722488	0.437136
CACNA1H-A997V	hyperaldosteronism, familial, type iv;idiopathic generalized epilepsy	Uncertain_significance	0.001	0.992	0.999	0.999738	1.06	-3.89	-4.79	0.406118	0.91925	1.0691	24.5	0.827693	0.9364	0.889	0.864301	0.533518
CACNA1H-C128G	not provided	Uncertain_significance	0.023	0.994	0.998	0.995437	2.02	-10.07	-4.35	0.912982	0.903738	1.0376	26.7	0.996158	0.9339	0.67	0.746752	0.498999
CACNA1H-C165R	idiopathic generalized epilepsy;hyperaldosteronism, familial, type iv,Idiopathic generalized epilepsy	Uncertain_significance	0.054	0.959	0.998	0.999971	1.095	-9.64	-4.81	0.489749	0.529226	0.9879	28.4	0.99784	0.915	0.831	0.883912	0.347494
CACNA1H-C2331R	hyperaldosteronism, familial, type iv;idiopathic generalized epilepsy	Uncertain_significance	0.025	0.01	0.011	1	0	-0.46	-3.82	0.650071	0.12944	-0.159	15.85	0.0676912	0.6519	0.355	0.346397	-1.40335
CACNA1H-C414Y	not provided	Uncertain_significance	0.001	0.999	1	0.995048	2.185	-10.1	-4.89	0.857483	0.953095	1.0938	28.8	0.999569	0.9518	0.738	0.961049	0.730208
CACNA1H-C456S	epilepsy,	Pathogenic/likely_pathogenic	0	0.991	0.998	0.976576	3.135	-9.53	-4.36	0.770401	0.959384	1.1124	28.5	0.999801	0.9481	0.904	0.810172	0.822436
CACNA1H-C847F	not provided|epilepsy, childhood absence 6;hyperaldosteronism, familial, type iv|idiopathic generalized epilepsy;hyperaldosteronism, familial, type iv,Hyperaldosteronism, familial, type IV (HALD4)	Uncertain_significance	0.788	0.005	0.001	0.61076	-2.35	3.62	-4.32	0.339538	0.100253	-0.137	13.99	0.00907068	0.5355	0.273	0.449637	-0.878538
CACNA1H-C847S	hyperaldosteronism, familial, type iv;idiopathic generalized epilepsy,Idiopathic generalized epilepsy	Uncertain_significance	0.215	0.492	0.784	0.619054	-0.28	-1.43	-4.29	0.689103	0.836563	0.6804	23.4	0.783432	0.7591	0.468	0.446903	-0.13952
CACNA1H-D1023N	idiopathic generalized epilepsy;hyperaldosteronism, familial, type iv|epilepsy, childhood absence 6;hyperaldosteronism, familial, type iv,Hyperaldosteronism, familial, type IV (HALD4)	Uncertain_significance	0.009	0.99	1	0.989702	3.32	-4.38	-4.17	0.277247	0.870488	1.0473	25.9	0.982695	0.9204	0.546	0.675402	0.527693
CACNA1H-D1028N	hyperaldosteronism, familial, type iv;idiopathic generalized epilepsy,Idiopathic generalized epilepsy	Uncertain_significance	0.03	0.99	1	0.96151	2.44	-2.45	-4.09	0.169294	0.677706	0.7316	25.4	0.381065	0.9286	0.352	0.608117	0.232504
CACNA1H-D1095N	-	Benign	0.206	0.604	0.979	0.954583	2.57	-2.21	-1.83	0.170176	0.84108	0.3454	24.8	0.132616	0.6211	0.341	0.460811	0.337121
CACNA1H-D1102N	epilepsy, childhood absence 6,Epilepsy, childhood absence 6 (ECA6)	Uncertain_significance	0.28	0.051	0.361	0.687302	2.19	-2.01	-1.73	0.247172	0.882688	-0.1847	22.3	0.758481	0.4667	0.253	0.383536	-0.0876867
CACNA1H-D1112A	-	Benign	0.358	0.036	0.104	0.807695	2.025	-2.68	-1.87	NA	0.531743	-0.3458	18.29	0.0279811	0.484	0.29	0.519953	-0.548727
CACNA1H-D1200A	idiopathic generalized epilepsy;hyperaldosteronism, familial, type iv,Idiopathic generalized epilepsy	Uncertain_significance	0.011	0.006	0.004	0.999999	2.74	-3.77	-4.04	0.48285	0.49932	0.2009	22.8	0.772616	0.8753	0.279	0.727645	-0.393475
CACNA1H-D1216N	not provided|hyperaldosteronism, familial, type iv;idiopathic generalized epilepsy,Idiopathic generalized epilepsy	Uncertain_significance	0.048	0.536	0.987	0.999991	2.725	-2.93	-4.37	0.358063	0.413067	0.4857	22.5	0.494952	0.9271	0.316	0.670462	0.138454
CACNA1H-D1218N	idiopathic generalized epilepsy;hyperaldosteronism, familial, type iv,Idiopathic generalized epilepsy	Uncertain_significance	1	0	0	1	-3.485	3.46	-3.74	0.459929	0.030187	-0.2606	9.869	0.0182491	0.3469	0.267	0.704119	-1.5566
CACNA1H-D1233H	hyperaldosteronism, familial, type iv;idiopathic generalized epilepsy	Uncertain_significance	0.039	0.96	0.999	0.737832	2.675	-3.89	-4.23	0.580906	0.601664	0.539	25.2	0.980274	0.943	0.433	0.489978	0.342141
CACNA1H-D1233N	idiopathic generalized epilepsy;hyperaldosteronism, familial, type iv	Uncertain_significance	0.437	0.106	0.751	0.935698	1.605	-2.5	-4.12	0.529417	0.327053	0.1067	21.5	0.334267	0.7838	0.304	0.473296	-0.172989
CACNA1H-D1233V	not specified	Uncertain_significance	0.016	0.65	0.965	0.999473	2.675	-4.57	-4.23	0.7291	0.661035	0.4676	23.9	0.908525	0.9133	0.636	0.427436	0.171385
CACNA1H-D1244N	-	Benign	0.036	0.894	0.999	0.886637	3.225	-3.26	-4.18	0.512089	0.630845	0.6543	23.9	0.320013	0.9229	0.38	0.47935	0.26807
CACNA1H-D1248N	hyperaldosteronism, familial, type iv;idiopathic generalized epilepsy,Idiopathic generalized epilepsy	Uncertain_significance	0.419	0.85	0.995	0.686337	2.22	-0.88	-4.01	0.383588	0.652244	0.992	22.8	0.111561	0.8979	0.316	0.538869	0.0914279
CACNA1H-D1463N	epilepsy,	Pathogenic/likely_pathogenic	0.197	0.962	0.999	0.999295	1.085	-4.18	-4.89	0.107019	0.899163	1.0467	26	0.274511	0.9264	0.559	0.708253	0.236167
CACNA1H-D1512N	hyperaldosteronism, familial, type iv;idiopathic generalized epilepsy|epilepsy, childhood absence 6;hyperaldosteronism, familial, type iv,Hyperaldosteronism, familial, type IV (HALD4)	Uncertain_significance	0.295	0.36	0.449	0.841829	0.55	-3.13	-4.93	0.412693	0.656308	0.9977	22.9	0.204853	0.9051	0.462	0.686776	-0.0243572
CACNA1H-D1520N	hyperaldosteronism, familial, type iv;idiopathic generalized epilepsy,Idiopathic generalized epilepsy	Uncertain_significance	0.053	0.992	0.999	0.999438	2.37	-4.79	-4.25	0.715389	0.748486	0.9669	25.9	0.681381	0.9301	0.535	0.648912	0.336202
CACNA1H-D1602N	hyperaldosteronism, familial, type iv;idiopathic generalized epilepsy	Uncertain_significance	0.181	0.164	0.8	0.999881	NA	-3.77	-4.1	0.178062	0.537253	0.8931	23.1	0.796607	0.8533	0.41	0.685366	0.00697854
CACNA1H-D1779Y	hyperaldosteronism, familial, type iv;idiopathic generalized epilepsy	Uncertain_significance	0.004	0.936	0.961	0.969477	2.53	-3.31	-4.97	0.871515	0.591863	1.1073	25.7	0.955202	0.9498	0.716	0.581235	0.357889
CACNA1H-D2243N	hyperaldosteronism, familial, type iv;idiopathic generalized epilepsy	Uncertain_significance	0.016	0.637	0.964	0.621505	2.075	-1.27	1.34	0.538333	0.432601	-0.8864	24.9	0.887982	0.2032	0.138	0.65927	0.242503
CACNA1H-D2283G	-	Benign	0.025	0.762	0.989	0.919713	0.975	-1.12	-4.06	0.342432	0.283643	0.4247	23.1	0.270918	0.8892	0.337	0.526267	0.0181451
CACNA1H-D2283V	-	Benign	0.009	0.888	0.997	0.998877	0.975	-1.28	-4.19	0.445335	0.317867	0.3532	24	0.0701875	0.8527	0.467	0.519609	0.097455
CACNA1H-D2350V	idiopathic generalized epilepsy;hyperaldosteronism, familial, type iv,Idiopathic generalized epilepsy	Uncertain_significance	0.001	0.207	0.769	0.999995	0.895	-1.89	-4.29	0.889407	0.165935	0.1916	18.89	0.142327	0.7644	0.444	0.427569	-0.545994
CACNA1H-D382N	idiopathic generalized epilepsy;hyperaldosteronism, familial, type iv,Idiopathic generalized epilepsy	Uncertain_significance	0.048	0.999	1	0.984686	1.37	-3.97	-5.27	0.786688	0.916267	1.1025	26.3	0.696663	0.956	0.796	0.811431	0.671792
CACNA1H-D547N	idiopathic generalized epilepsy;hyperaldosteronism, familial, type iv,Idiopathic generalized epilepsy	Uncertain_significance	0.095	0.002	0.013	1	1.87	-1.71	-4.16	0.417887	0.224778	0.0168	18.45	0.275209	0.8639	0.294	0.767268	-0.44794
CACNA1H-D568N	-	Benign	0.442	0.001	0.004	1	1.005	-0.3	-3.98	NA	0.154544	-0.0937	13.8	0.00206344	0.754	0.154	0.680101	-0.613813
CACNA1H-D579N	-	Benign	0.035	0.005	0.027	0.935762	1.9	-2.56	-4.14	NA	0.502623	0.097	21.1	0.0187691	0.7844	0.391	0.689815	-0.119602
CACNA1H-D65N	idiopathic generalized epilepsy;hyperaldosteronism, familial, type iv,Idiopathic generalized epilepsy	Uncertain_significance	0.214	0.04	0.355	0.999999	1.59	-0.87	-4.01	0.966889	0.154709	0.0755	22.4	0.523267	0.7574	0.251	0.847696	-0.37783
CACNA1H-D709N	idiopathic generalized epilepsy;hyperaldosteronism, familial, type iv,Idiopathic generalized epilepsy	Uncertain_significance	0.443	0.24	0.799	0.996017	2.06	-0.33	-3.94	0.348546	0.106568	-0.0709	17.87	0.127506	0.699	0.222	0.468603	-0.367756
CACNA1H-D741E	idiopathic generalized epilepsy;hyperaldosteronism, familial, type iv,Idiopathic generalized epilepsy	Uncertain_significance	0.004	0.441	0.958	0.999479	2.695	-2.05	-4.12	0.23236	0.078432	0.5271	11.76	0.84921	0.8917	0.357	0.545174	-0.683822
CACNA1H-D877G	hyperaldosteronism, familial, type iv;idiopathic generalized epilepsy	Uncertain_significance	0.748	0.121	0.217	0.925178	-0.335	-1.48	-4.88	0.279662	0.680046	0.6544	20.2	0.254175	0.8329	0.575	0.683794	-0.374707
CACNA1H-E1031K	-	Benign	0.259	0.981	1	0.996981	2.555	-2	-4.15	0.174955	0.909979	0.4804	24.2	0.329127	0.9234	0.549	0.573006	0.358512
CACNA1H-E1039K	-	Benign	0.005	0.119	0.822	0.989013	3.055	-2.76	-4.21	0.107311	0.751401	0.4444	23	0.0914458	0.885	0.576	0.375987	0.189823
CACNA1H-E1047D	-	Benign	0.828	0	0	1	-0.335	-0.37	-4.07	0.106525	0.053638	-0.3169	0.055	0.0124711	0.5219	0.177	0.263483	-1.6048
CACNA1H-E1047K	hyperaldosteronism, familial, type iv;idiopathic generalized epilepsy,Idiopathic generalized epilepsy	Uncertain_significance	0.257	0.024	0.094	0.99975	1.65	-1.81	-4.05	0.267776	0.575563	-0.2293	16.86	0.567383	0.6884	0.325	0.279427	-0.830907
CACNA1H-E1067Q	hyperaldosteronism, familial, type iv;idiopathic generalized epilepsy	Uncertain_significance	0.042	0.549	0.979	0.567167	2.455	-2.4	-4.14	0.081287	0.857036	1.019	25.7	0.837375	0.8977	0.5	0.369617	0.561472
CACNA1H-E10K	hyperaldosteronism, familial, type iv;idiopathic generalized epilepsy,Idiopathic generalized epilepsy	Uncertain_significance	0.013	0.129	0.921	0.561289	1.445	-0.63	-4.14	0.939105	0.227365	0.3904	23.3	0.712398	0.7573	0.368	0.934443	-0.0707831
CACNA1H-E1170K	idiopathic generalized epilepsy;hyperaldosteronism, familial, type iv,Idiopathic generalized epilepsy	Uncertain_significance	0.003	0.881	0.999	0.623493	2.71	-3.43	-1.73	0.490651	0.537505	-0.1211	26.7	0.709248	0.7267	0.682	0.84829	0.3954
CACNA1H-E1197K	-	Benign	0.257	0.358	0.992	0.991768	2.85	-0.9	-4.07	0.677216	0.615607	0.3093	22.6	0.0664268	0.8389	0.346	0.801381	0.165514
CACNA1H-E1356K	idiopathic generalized epilepsy;hyperaldosteronism, familial, type iv,Idiopathic generalized epilepsy	Uncertain_significance	0.154	0.106	0.403	0.767543	-0.055	-2.88	-4.84	0.293303	0.582114	0.9586	19.97	0.420627	0.8295	0.514	0.425554	-0.178159
CACNA1H-E1460K	-	Benign	0.243	0.608	0.911	0.999907	1.4	-1.76	-4.94	0.229129	0.707694	0.9595	23.8	0.105202	0.9112	0.596	0.586501	0.0923526
CACNA1H-E1574Q	hyperaldosteronism, familial, type iv;idiopathic generalized epilepsy,Idiopathic generalized epilepsy	Uncertain_significance	0.011	0.874	0.983	0.996591	NA	-2.87	-4.31	0.267245	0.916241	0.7115	28.1	0.587372	0.9587	0.645	0.788185	0.613188
CACNA1H-E1820K	idiopathic generalized epilepsy;hyperaldosteronism, familial, type iv,Idiopathic generalized epilepsy	Uncertain_significance	0.012	0.97	0.999	0.99974	0.86	-3.33	-4.51	0.813596	0.9225	1.0739	27.6	0.987483	0.9264	0.777	0.681016	0.507944
CACNA1H-E1879K	idiopathic generalized epilepsy;hyperaldosteronism, familial, type iv|epilepsy, childhood absence 6;hyperaldosteronism, familial, type iv,Hyperaldosteronism, familial, type IV (HALD4)	Uncertain_significance	0.015	0.054	0.462	0.992762	2.75	-3.67	-4.27	0.630912	0.905367	0.9866	23.5	0.836475	0.9044	0.696	0.732914	0.340234
CACNA1H-E1974G	-	Benign	0.05	0.001	0.001	1	NA	-2.68	-4.4	NA	0.143678	-0.7692	17.37	0.0101387	0.0041	0.185	0.418657	-0.714418
CACNA1H-E1993K	idiopathic generalized epilepsy;hyperaldosteronism, familial, type iv	Uncertain_significance	0.253	0.019	0.185	1	1.1	-0.98	-4.01	0.26992	0.1306	0.1083	9.973	0.170449	0.6062	0.339	0.482955	-1.14359
CACNA1H-E2039K	idiopathic generalized epilepsy;hyperaldosteronism, familial, type iv,Idiopathic generalized epilepsy	Uncertain_significance	0.735	0.027	0.02	1	2.63	-1.23	-4.09	0.476634	0.246198	-0.0599	14.38	0.236623	0.7561	0.406	0.358292	-0.762687
CACNA1H-E2089Q	hyperaldosteronism, familial, type iv;idiopathic generalized epilepsy	Uncertain_significance	0.288	0.102	0.487	1	1.355	-0.64	-4.07	0.315372	0.302496	0.151	15.41	0.121573	0.715	0.316	0.435117	-0.570336
CACNA1H-E2099K	idiopathic generalized epilepsy;hyperaldosteronism, familial, type iv,Idiopathic generalized epilepsy	Uncertain_significance	0.039	0.313	0.957	0.547314	2.34	-1.57	-4.09	0.319453	0.747046	0.4277	23.5	0.375358	0.8991	0.354	0.692396	0.117587
CACNA1H-E2129K	idiopathic generalized epilepsy;hyperaldosteronism, familial, type iv	Uncertain_significance	0.479	0.001	0.002	1	0.46	-0.68	-3.97	0.693332	0.186998	0.0835	14.02	0.051252	0.6097	0.32	0.472198	-1.06943
CACNA1H-E2176K	idiopathic generalized epilepsy;hyperaldosteronism, familial, type iv	Uncertain_significance	0.166	0.102	0.814	0.986827	2.455	-1.53	1.39	0.320629	0.400627	-1.0541	22	0.265765	0.0639	0.08	0.695522	-0.142751
CACNA1H-E2224D	hyperaldosteronism, familial, type iv;idiopathic generalized epilepsy	Uncertain_significance	0.968	0.003	0.002	0.998197	0.805	0.15	1.46	0.18025	0.114314	-1.012	10.39	0.0603636	0.0336	0.064	0.860745	-1.03343
CACNA1H-E2291K	-	Benign	0.013	0.004	0.005	1	0.895	-0.43	-4	0.615184	0.242335	0.4113	22.5	0.103547	0.8626	0.301	0.504234	-0.395391
CACNA1H-E2334Q	hyperaldosteronism, familial, type iv;idiopathic generalized epilepsy,Idiopathic generalized epilepsy	Uncertain_significance	0.046	0.012	0.02	1	0	-0.23	-4.09	0.246604	0.204226	-0.0264	14.45	0.0347838	0.6821	0.301	0.42729	-0.997997
CACNA1H-E282K	epilepsy,	Pathogenic/likely_pathogenic	0.005	0.735	0.939	0.997028	1.69	-3.46	-4.2	0.423794	0.924846	0.9332	28.9	0.700402	0.8818	0.773	0.619099	0.632569
CACNA1H-E285K	hyperaldosteronism, familial, type iv;idiopathic generalized epilepsy,Idiopathic generalized epilepsy	Uncertain_significance	0.066	0.59	0.98	0.870834	1.13	-3.04	-4.04	0.369267	0.73876	0.9955	28.7	0.823967	0.8824	0.535	0.636505	0.496311
CACNA1H-E310K	hyperaldosteronism, familial, type iv;idiopathic generalized epilepsy	Uncertain_significance	0.449	0.827	0.996	0.858764	2.545	-2.03	-4.13	0.224184	0.77536	0.5142	24.9	0.893842	0.9253	0.577	0.798967	0.514155
CACNA1H-E542K	ductal breast carcinoma|not provided|idiopathic generalized epilepsy;hyperaldosteronism, familial, type iv,Idiopathic generalized epilepsy,Ductal breast carcinoma	Uncertain_significance	0.242	0.019	0.102	1	2.605	-0.85	-4	0.529616	0.143867	0.1373	16.6	0.0824471	0.7661	0.235	0.708971	-0.461644
CACNA1H-E57D	idiopathic generalized epilepsy;hyperaldosteronism, familial, type iv|epilepsy, childhood absence 6;hyperaldosteronism, familial, type iv,Hyperaldosteronism, familial, type IV (HALD4)	Uncertain_significance	0.141	0.001	0	1	1.525	-0.62	-4.11	0.962073	0.075066	0.0222	20.4	0.036063	0.7881	0.258	0.863248	-0.56163
CACNA1H-E583Q	hyperaldosteronism, familial, type iv;idiopathic generalized epilepsy	Uncertain_significance	0.004	0.704	0.985	0.971366	2.585	-1.73	-4.29	0.084472	0.51296	0.478	24.2	0.921026	0.9479	0.542	0.673025	0.494371
CACNA1H-E666K	idiopathic generalized epilepsy;hyperaldosteronism, familial, type iv|not provided,Idiopathic generalized epilepsy	Uncertain_significance	0.427	0.541	0.954	0.900384	2.105	-1.23	-3.99	0.128173	0.695765	0.3198	24.4	0.612707	0.8675	0.519	0.676613	0.343592
CACNA1H-E718A	-	Benign	0.034	0.108	0.799	0.999998	2.74	-4.24	-4.23	NA	0.378166	0.4264	22.8	0.141977	0.8725	0.3	0.452513	-0.047441
CACNA1H-E718G	-	Benign	0.003	0.156	0.799	0.999997	2.045	-4.56	-4.27	0.483996	0.558108	0.357	23.3	0.185063	0.8416	0.302	0.431779	-0.114138
CACNA1H-E718Q	idiopathic generalized epilepsy;hyperaldosteronism, familial, type iv	Uncertain_significance	0.021	0.202	0.89	0.999999	3.085	-2.22	-4.21	0.331957	0.629241	0.3658	20.4	0.806799	0.8578	0.272	0.437053	-0.000603595
CACNA1H-E813Q	idiopathic generalized epilepsy;hyperaldosteronism, familial, type iv	Uncertain_significance	0.001	0.996	1	0.999063	3.46	-2.91	-4.56	0.589646	0.925481	1.0924	25.6	0.99705	0.947	0.801	0.614689	0.608692
CACNA1H-E819K	not provided	Uncertain_significance	0.04	0.022	0.083	0.932646	1.105	-3.3	-4.36	0.293204	0.647662	0.71	21.2	0.680426	0.8017	0.326	0.357475	-0.167454
CACNA1H-F1283L	idiopathic generalized epilepsy;hyperaldosteronism, familial, type iv,Idiopathic generalized epilepsy	Uncertain_significance	0.219	0.002	0.001	0.981512	1.41	-5.12	-4.11	0.03018	0.433967	-0.0626	15.13	0.333498	0.7265	0.279	0.46673	-0.631493
CACNA1H-F161L	epilepsy,,epilepsy, childhood absence 6 (eca6)	Pathogenic/likely_pathogenic	0.087	0.862	0.98	0.946839	1.42	-4.99	-4.92	0.464293	0.146693	0.778	22.7	0.993111	0.9179	0.642	0.78163	-0.284777
CACNA1H-F1802L	hyperaldosteronism, familial, type iv;idiopathic generalized epilepsy,Idiopathic generalized epilepsy	Uncertain_significance	0.001	0.992	0.991	0.962329	2.505	-5.91	-5.47	0.779653	0.538224	1.0857	25.1	0.990089	0.9646	0.793	0.857259	0.222404
CACNA1H-F1840C	hyperaldosteronism, familial, type iv;idiopathic generalized epilepsy,Idiopathic generalized epilepsy	Uncertain_significance	0	0.999	1	0.999981	4.18	-7.82	-5.52	0.953488	0.835174	1.0297	27.1	0.997769	0.9834	0.918	0.800933	0.853341
CACNA1H-F238C	hyperaldosteronism, familial, type iv;idiopathic generalized epilepsy	Uncertain_significance	0.175	0.999	1	0.949444	2.18	-7.02	-4.5	0.423704	0.875019	1.0466	26	0.220987	0.9326	0.735	0.940561	0.550371
CACNA1H-F409Y	not provided	Uncertain_significance	0	0.996	0.997	0.588268	2.355	-2.72	-4.95	0.815077	0.91065	1.1374	28.5	0.992402	0.9414	0.712	0.902882	0.573622
CACNA1H-F730L	idiopathic generalized epilepsy;hyperaldosteronism, familial, type iv,Idiopathic generalized epilepsy	Uncertain_significance	0.069	0.292	0.826	0.848321	2.685	-4.09	-4.13	0.254082	0.469559	0.521	19.26	0.970475	0.9066	0.553	0.751314	0.166416
CACNA1H-F782L	idiopathic generalized epilepsy;hyperaldosteronism, familial, type iv,Idiopathic generalized epilepsy	Uncertain_significance	0.263	0.002	0.002	1	1.975	-0.51	-4	0.167124	0.136157	0.0599	10.84	0.469809	0.7298	0.174	0.66966	-1.1553
CACNA1H-F80V	idiopathic generalized epilepsy;hyperaldosteronism, familial, type iv	Uncertain_significance	0.004	0.009	0.031	0.941509	1.87	-4.69	-4.06	0.845988	0.432663	0.3858	23.9	0.502359	0.8786	0.414	0.960703	-0.228865
CACNA1H-G1111R	hyperaldosteronism, familial, type iv;idiopathic generalized epilepsy|not provided	Uncertain_significance	0.353	0.097	0.389	1	0	-0.23	-3.99	0.33447	0.177546	0.1185	3.139	0.0175977	0.7294	0.135	0.393691	-1.20277
CACNA1H-G1149S	idiopathic generalized epilepsy;hyperaldosteronism, familial, type iv	Uncertain_significance	0.034	0.868	0.988	0.845565	2.8	-4.76	-1.81	0.157727	0.777523	0.5172	24.9	0.872887	0.676	0.439	0.799546	0.456365
CACNA1H-G1158S	hyperaldosteronism, familial, type iv;idiopathic generalized epilepsy	Uncertain_significance	1	0	0.001	0.999574	-1.13	1.46	-1.44	0.059403	0.096011	-0.8907	1.881	0.0127569	0.1156	0.15	0.57969	-1.65145
CACNA1H-G1171S	hyperaldosteronism, familial, type iv;idiopathic generalized epilepsy	Uncertain_significance	0.014	0.972	1	0.657875	2.8	-4.31	-1.76	0.45495	0.352294	0.3191	26	0.966558	0.6945	0.378	0.786059	0.369846
CACNA1H-G1182S	hyperaldosteronism, familial, type iv;idiopathic generalized epilepsy	Uncertain_significance	0.726	0.003	0.018	1	0.295	0.3	-3.87	0.724418	0.08899	-0.1297	0.108	0.0120075	0.5703	0.209	0.656348	-1.49716
CACNA1H-G1187R	hyperaldosteronism, familial, type iv;idiopathic generalized epilepsy,Idiopathic generalized epilepsy	Uncertain_significance	0.194	0.211	0.835	1	2.25	-0.61	-3.98	0.89231	0.185493	0.0223	10.78	0.029242	0.7705	0.272	0.706296	-0.607883
CACNA1H-G1219R	not provided	Uncertain_significance	0.001	1	1	0.99476	3.54	-5.26	-4.24	0.592435	0.655241	0.5312	25	0.994193	0.9596	0.508	0.751626	0.4068
CACNA1H-G129S	-	Benign	0.711	0.012	0.117	0.98211	0	0.87	-4.21	0.647514	0.357535	0.0341	6.925	0.00840248	0.6455	0.29	0.386551	-0.815597
CACNA1H-G1321A	idiopathic generalized epilepsy;hyperaldosteronism, familial, type iv,Idiopathic generalized epilepsy	Uncertain_significance	0.724	0.005	0.001	1	2.28	-1.71	-4.38	0.097906	0.277856	0.0473	15.84	0.0704611	0.7646	0.229	0.374318	-0.570585
CACNA1H-G1355S	idiopathic generalized epilepsy;hyperaldosteronism, familial, type iv,Idiopathic generalized epilepsy	Uncertain_significance	0.001	1	1	0.999996	3.03	-5.44	-4.12	0.550785	0.939922	1.0689	25.2	0.923368	0.93	0.756	0.561185	0.566395
CACNA1H-G1415D	hyperaldosteronism, familial, type iv;idiopathic generalized epilepsy,Idiopathic generalized epilepsy	Uncertain_significance	0	0.972	0.999	1	3.55	-6.66	-5.18	0.51007	0.938853	1.0711	26.4	0.995674	0.9755	0.927	0.934331	0.895589
CACNA1H-G1889R	hyperaldosteronism, familial, type iv;idiopathic generalized epilepsy	Uncertain_significance	0.092	0.091	0.199	1	0	-2.14	-3.97	0.124666	0.090102	-0.0047	12.68	0.0879482	0.6509	0.288	0.44539	-1.54549
CACNA1H-G1992S	idiopathic generalized epilepsy;hyperaldosteronism, familial, type iv,Idiopathic generalized epilepsy	Uncertain_significance	0.486	0	0	1	-1.215	-0.1	-3.89	0.154422	0.040408	-0.0985	2.518	0.0276279	0.5696	0.376	0.414314	-1.52547
CACNA1H-G2088R	hyperaldosteronism, familial, type iv;idiopathic generalized epilepsy,Idiopathic generalized epilepsy	Uncertain_significance	0.182	0.996	1	1	1.09	-1.56	1.05	0.11831	0.075532	-0.9802	18.66	0.053947	0.1649	0.106	0.447876	-0.376492
CACNA1H-G2127V	hyperaldosteronism, familial, type iv;idiopathic generalized epilepsy	Uncertain_significance	0.03	0.04	0.164	0.999999	2.125	-1.32	-4.21	0.606951	0.183307	0.0526	5.355	0.653271	0.8229	0.314	0.424986	-1.0767
CACNA1H-G2128D	hyperaldosteronism, familial, type iv;idiopathic generalized epilepsy,Idiopathic generalized epilepsy	Uncertain_significance	0.096	0.025	0.037	1	1.01	-0.88	-4.05	0.818336	0.074848	0.0975	15.78	0.0823485	0.6541	0.337	0.461366	-0.972558
CACNA1H-G2163A	hyperaldosteronism, familial, type iv;idiopathic generalized epilepsy,Idiopathic generalized epilepsy	Uncertain_significance	0.711	0.002	0.002	1	2.14	-0.52	-4.08	0.720424	0.164131	0.0384	11.99	0.0517623	0.7272	0.321	0.564602	-0.831973
CACNA1H-G2202D	idiopathic generalized epilepsy;hyperaldosteronism, familial, type iv,Idiopathic generalized epilepsy	Uncertain_significance	0.003	0.153	0.651	0.998947	2.255	-2.2	-4.2	0.90167	0.289242	0.3521	18.03	0.118609	0.8887	0.333	0.782938	0.158034
CACNA1H-G2237R	idiopathic generalized epilepsy;hyperaldosteronism, familial, type iv	Uncertain_significance	0.009	0.157	0.718	0.999999	1.87	-0.78	1.16	0.514499	0.196621	-1.0148	16.42	0.264545	0.0628	0.094	0.642474	-0.360394
CACNA1H-G2241R	not provided	Uncertain_significance	0.008	0.998	1	1	1.5	-1.92	1.44	0.722586	0.232191	-0.8993	23.3	0.827095	0.1177	0.118	0.6435	-0.128066
CACNA1H-G2242R	idiopathic generalized epilepsy;hyperaldosteronism, familial, type iv,Idiopathic generalized epilepsy	Uncertain_significance	0.027	0.005	0.022	1	2.19	-1.61	1.37	0.320491	0.238738	-0.9881	22.8	0.862652	0.1248	0.119	0.613772	-0.034295
CACNA1H-G2315S	-	Benign	0.456	0	0	1	0.345	-0.39	-3.97	0.797179	0.049247	-0.0911	0.021	0.00241904	0.6692	0.324	0.236777	-1.98897
CACNA1H-G2348D	hyperaldosteronism, familial, type iv;idiopathic generalized epilepsy	Uncertain_significance	0.643	0	0	1	0.345	-0.04	-3.97	0.697109	0.080197	-0.2191	0.31	0.0249179	0.5583	0.441	0.366203	-1.76576
CACNA1H-G245S	hyperaldosteronism, familial, type iv;idiopathic generalized epilepsy,Idiopathic generalized epilepsy	Uncertain_significance	0.074	1	1	0.991083	1.23	-5.29	-4.29	0.44224	0.921432	0.9975	32	0.988289	0.9096	0.773	0.89677	0.605425
CACNA1H-G284D	idiopathic generalized epilepsy;hyperaldosteronism, familial, type iv,Idiopathic generalized epilepsy	Uncertain_significance	0.989	0.898	0.991	0.933426	-0.205	1.27	-3.98	0.374838	0.314497	0.0816	22.9	0.160197	0.7906	0.375	0.647007	0.104656
CACNA1H-G318S	not provided	Uncertain_significance	0.17	0.216	0.339	0.869262	0.065	0	-3.93	0.292273	0.450281	-0.0439	22.5	0.531081	0.6339	0.322	0.648803	-0.145281
CACNA1H-G331D	not provided	Uncertain_significance	0.364	0.008	0.003	1	1.49	-0.33	-4.01	0.309768	0.157293	0.3077	12.97	0.17787	0.8604	0.288	0.58182	-0.516156
CACNA1H-G47A	idiopathic generalized epilepsy;hyperaldosteronism, familial, type iv,Idiopathic generalized epilepsy	Uncertain_significance	0.123	0.016	0.015	1	-0.55	-1.41	-3.95	0.922676	0.057099	-0.0293	11.27	0.12923	0.7037	0.267	0.818267	-1.13434
CACNA1H-G499S	epilepsy,,epilepsy, childhood absence 6 (eca6)	Pathogenic/likely_pathogenic	0.435	0.048	0.192	0.692717	2.115	-0.99	-4.02	NA	0.433294	0.3478	17.48	0.0150089	0.81	0.651	0.572575	-0.40457
CACNA1H-G501E	-	Benign	0.312	0.381	0.89	1	2.155	-1.24	-4.01	0.451712	0.198255	0.2675	21.1	0.0444391	0.8655	0.421	0.548937	-0.0167138
CACNA1H-G501R	hyperaldosteronism, familial, type iv;idiopathic generalized epilepsy	Uncertain_significance	0.488	0.014	0.086	1	1.01	-1.35	-4.03	0.407163	0.160296	-0.0974	13.86	0.033587	0.7578	0.28	0.557175	-0.766253
CACNA1H-G624S	idiopathic generalized epilepsy;hyperaldosteronism, familial, type iv,Idiopathic generalized epilepsy	Uncertain_significance	1	0.003	0.007	1	0.77	0.21	-3.9	0.158873	0.087872	-0.1603	0.018	0.0184312	0.7394	0.19	0.439812	-1.25213
CACNA1H-G631R	hyperaldosteronism, familial, type iv;idiopathic generalized epilepsy,Idiopathic generalized epilepsy	Uncertain_significance	0.655	0.003	0.009	1	0.315	-1.38	-3.96	0.377593	0.133583	-0.2884	2.521	0.00672288	0.6649	0.225	0.45635	-1.48845
CACNA1H-G638S	idiopathic generalized epilepsy;hyperaldosteronism, familial, type iv	Uncertain_significance	0.435	0.001	0	1	0.07	-0.59	-3.9	0.18531	0.079374	-0.1657	0.044	0.0216934	0.7159	0.274	0.34953	-1.62658
CACNA1H-G639R	epilepsy, childhood absence 6,Epilepsy, childhood absence 6 (ECA6)	Uncertain_significance	0.535	0.1	0.578	1	1.4	-1	-3.98	0.40856	0.072265	0.1564	6.403	0.430456	0.8206	0.349	0.375181	-0.652049
CACNA1H-G647S	not provided|idiopathic generalized epilepsy;hyperaldosteronism, familial, type iv,Idiopathic generalized epilepsy	Uncertain_significance	1	0	0	0.998568	-1.97	1.13	-3.9	0.210642	0.04954	-0.2221	7.018	0.0148464	0.3832	0.271	0.439365	-1.48661
CACNA1H-G665R	not provided	Uncertain_significance	0.119	0.989	1	0.951334	2.62	-1.73	-3.99	0.162819	0.902684	0.4653	25.3	0.909985	0.9289	0.555	0.779412	0.634949
CACNA1H-G691D	idiopathic generalized epilepsy;hyperaldosteronism, familial, type iv,Idiopathic generalized epilepsy	Uncertain_significance	0.94	0.999	1	1	1.51	0.03	-3.96	0.412339	0.3623	0.3605	22.3	0.359334	0.9045	0.368	0.67069	-0.202645
CACNA1H-G691S	not provided|idiopathic generalized epilepsy;hyperaldosteronism, familial, type iv,Idiopathic generalized epilepsy	Uncertain_significance	0.293	0.998	1	1	1.99	-0.57	-3.9	0.410595	0.089793	0.1959	22.7	0.0960087	0.8612	0.328	0.568573	-0.27315
CACNA1H-G716C	not provided	Uncertain_significance	0.009	0.68	0.989	1	2.76	-2.88	-4.07	0.699645	0.404269	0.5094	23.4	0.949666	0.8712	0.323	0.333687	0.0300324
CACNA1H-G716S	-	Benign	0.153	0.041	0.716	1	2.21	-0.18	-3.92	0.434922	0.300926	-0.0279	16.82	0.0448863	0.6699	0.247	0.319485	-0.0826704
CACNA1H-G726V	not provided	Uncertain_significance	0.002	0.476	0.949	0.999987	3.175	-4.67	-4.27	0.433199	0.443732	0.8521	22.5	0.860009	0.8775	0.451	0.41766	-0.0678887
CACNA1H-G755D	epilepsy,	Pathogenic/likely_pathogenic	0.167	0.381	0.89	1	0.805	0.25	-3.93	0.356994	0.08904	0.0256	13.41	0.00952571	0.6868	0.629	0.578992	-0.826027
CACNA1H-G757R	-	Benign	0.193	0.027	0.02	1	2.815	-0.74	-4.1	0.369399	0.251104	0.0233	16.08	0.0454122	0.7909	0.311	0.569902	-0.680349
CACNA1H-G773D	epilepsy,	Pathogenic/likely_pathogenic	0.304	0.057	0.483	1	2.215	-0.75	-3.97	0.620515	0.153853	0.094	13.31	0.0731706	0.7983	0.562	0.568882	-0.609345
CACNA1H-G784S	epilepsy,,epilepsy, childhood absence 6 (eca6)	Pathogenic/likely_pathogenic	0.556	0	0.001	1	0.44	0.56	-3.92	0.273027	0.090964	-0.1059	1.401	0.00725162	0.5732	0.488	0.424879	-1.76573
CACNA1H-G848S	epilepsy,	Pathogenic/likely_pathogenic	0.02	0.948	0.999	0.998404	2.655	-5.78	-4.58	0.898042	0.899978	1.0661	25.1	0.791615	0.948	0.836	0.682653	0.39467
CACNA1H-G862C	hyperaldosteronism, familial, type iv;idiopathic generalized epilepsy	Uncertain_significance	0.051	0.997	1	0.999316	0.83	-6.21	-4.92	0.499928	0.765077	1.0925	24.6	0.968939	0.9417	0.727	0.639622	0.363466
CACNA1H-G862S	hyperaldosteronism, familial, type iv;idiopathic generalized epilepsy	Uncertain_significance	0.192	0.636	0.982	0.997171	0.25	-2.93	-4.89	0.322119	0.581918	0.9246	22.5	0.398797	0.9067	0.694	0.565242	0.113452
CACNA1H-G948R	idiopathic generalized epilepsy;hyperaldosteronism, familial, type iv,Idiopathic generalized epilepsy	Uncertain_significance	0.031	1	1	0.999836	2.76	-7.51	-4.83	0.516917	0.897425	1.0925	27.5	0.981896	0.959	0.819	0.860559	0.555646
CACNA1H-H1037R	idiopathic generalized epilepsy;hyperaldosteronism, familial, type iv,Idiopathic generalized epilepsy	Uncertain_significance	0.148	0.001	0	0.993436	0.98	-1.71	-3.9	0.042464	0.171509	-0.1452	5.261	0.0278837	0.7396	0.264	0.301566	-0.828548
CACNA1H-H1357L	idiopathic generalized epilepsy;hyperaldosteronism, familial, type iv,Idiopathic generalized epilepsy	Uncertain_significance	0.032	0.103	0.021	0.882247	0.585	-2.97	-4.8	0.465498	0.468273	0.4993	13.63	0.77914	0.82	0.419	0.413875	-0.585447
CACNA1H-H1477R	idiopathic generalized epilepsy;hyperaldosteronism, familial, type iv,Idiopathic generalized epilepsy	Uncertain_significance	0.231	0.841	0.93	0.851527	-0.565	-1.82	-4.88	0.224766	0.245284	0.3664	19.27	0.37173	0.799	0.432	0.622628	-0.601023
CACNA1H-H1617Y	hyperaldosteronism, familial, type iv;idiopathic generalized epilepsy	Uncertain_significance	0.024	0.892	0.983	0.969447	NA	-5.73	-4.29	0.223418	0.876048	1.1251	23.9	0.894137	0.9389	0.756	0.737315	0.516286
CACNA1H-H1827Y	hyperaldosteronism, familial, type iv;idiopathic generalized epilepsy	Uncertain_significance	0.023	0.86	0.97	0.526105	0.1	-2.07	-4.03	0.356412	0.381069	0.6022	24	0.27346	0.7377	0.481	0.586202	0.0267926
CACNA1H-H1969R	hyperaldosteronism, familial, type iv;idiopathic generalized epilepsy	Uncertain_significance	0.124	0.002	0.002	0.999826	2.055	-3.16	-4.17	0.852228	0.11145	0.161	8.056	0.337136	0.8108	0.183	0.403664	-0.811966
CACNA1H-H304Q	idiopathic generalized epilepsy;hyperaldosteronism, familial, type iv,Idiopathic generalized epilepsy	Uncertain_significance	0.163	0.494	0.784	0.983466	-0.185	-0.32	-3.93	0.421467	0.432498	0.0384	18.06	0.378551	0.7223	0.298	0.74156	-0.22734
CACNA1H-H391R	hyperaldosteronism, familial, type iv;idiopathic generalized epilepsy,Idiopathic generalized epilepsy	Uncertain_significance	0.045	0.998	1	0.953878	1.73	-7.3	-4.94	0.813453	0.918679	1.1033	26.5	0.978352	0.9375	0.725	0.919898	0.565278
CACNA1H-H515Y	-	Benign	0.012	0.979	0.993	0.564835	2.375	-3.5	-4.51	0.333896	0.885349	0.7754	23.8	0.876954	0.9601	0.607	0.639178	0.701676
CACNA1H-H516Y	focal epilepsy,Focal epilepsy	Uncertain_significance	0.019	0.168	0.808	0.979911	1.825	-3.78	-4.18	0.39221	0.381151	0.6205	22.7	0.848137	0.9085	0.567	0.765433	0.375448
CACNA1H-H528Y	hyperaldosteronism, familial, type iv;idiopathic generalized epilepsy	Uncertain_significance	0.012	0.979	0.993	0.564835	2.375	-3.5	-4.51	0.333896	0.885349	0.7754	23.8	0.876954	0.9601	0.607	0.639178	0.701676
CACNA1H-H646P	idiopathic generalized epilepsy;hyperaldosteronism, familial, type iv,Idiopathic generalized epilepsy	Uncertain_significance	0.312	0.029	0.171	0.992821	2.48	-1.11	-3.96	0.3666	0.389357	0.0718	9.686	0.134397	0.7916	0.25	0.383998	-0.75918
CACNA1H-H662R	idiopathic generalized epilepsy;hyperaldosteronism, familial, type iv,Idiopathic generalized epilepsy	Uncertain_significance	0.272	0.212	0.666	0.797499	2.075	-0.64	-3.95	0.209616	0.699912	0.0205	22.6	0.205428	0.8107	0.327	0.683413	-0.00850686
CACNA1H-H667Q	idiopathic generalized epilepsy;hyperaldosteronism, familial, type iv,Idiopathic generalized epilepsy	Uncertain_significance	1	0.011	0.017	0.999081	0.695	-1.36	-3.91	0.301931	0.247638	0.001	0.877	0.233184	0.6517	0.264	0.559938	-1.25536
CACNA1H-I1232V	hyperaldosteronism, familial, type iv;idiopathic generalized epilepsy	Uncertain_significance	0.728	0.008	0.019	0.999683	0.84	0.07	-3.91	0.578401	0.123271	-0.3537	6.635	0.0108244	0.6454	0.258	0.398908	-1.35387
CACNA1H-I1311V	hyperaldosteronism, familial, type iv;idiopathic generalized epilepsy,Idiopathic generalized epilepsy	Uncertain_significance	0.06	0.082	0.086	0.970157	2.2	-0.98	-4.48	0.110967	0.899384	0.9406	22.2	0.658132	0.8847	0.618	0.621051	0.211121
CACNA1H-I135F	idiopathic generalized epilepsy;hyperaldosteronism, familial, type iv	Uncertain_significance	0.119	0.724	0.985	0.556573	1.935	-3.4	-4.43	0.760769	0.54598	1.0117	23.2	0.842893	0.9006	0.695	0.716388	0.363747
CACNA1H-I1443V	hyperaldosteronism, familial, type iv;idiopathic generalized epilepsy	Uncertain_significance	0.054	0.549	0.379	0.983904	1.43	-0.69	-5.21	0.123647	0.336063	1.0762	22.2	0.522542	0.9379	0.716	0.769036	0.0436795
CACNA1H-I1658V	idiopathic generalized epilepsy;hyperaldosteronism, familial, type iv,Idiopathic generalized epilepsy	Uncertain_significance	1	0.004	0.001	0.99292	-1.17	0	-4.88	0.059807	0.184669	-0.048	5.426	0.0146346	0.6719	0.344	0.355957	-1.20096
CACNA1H-I1688V	-	Benign	0.034	0.444	0.246	0.860314	0.79	-1	-4.84	0.097561	0.743418	0.8484	23.2	0.843037	0.9017	0.518	0.51493	0.129081
CACNA1H-I1701M	hyperaldosteronism, familial, type iv;idiopathic generalized epilepsy	Uncertain_significance	0.088	0.986	0.998	0.997406	0.87	-2.79	-4.95	0.239198	0.08964	0.518	9.346	0.55057	0.8834	0.557	0.550116	-0.934874
CACNA1H-I1880F	not provided	Uncertain_significance	0.009	0.125	0.664	0.907193	2.015	-2.71	-4.24	0.243585	0.303451	0.3067	13.79	0.312577	0.8035	0.341	0.483994	-0.536578
CACNA1H-I2300T	idiopathic generalized epilepsy;hyperaldosteronism, familial, type iv	Uncertain_significance	0.621	0	0	1	-0.46	0.28	-3.91	0.29182	0.038782	-0.0751	0.756	0.131145	0.5947	0.287	0.341692	-1.52661
CACNA1H-I2300V	abnormality of brain morphology	Pathogenic/likely_pathogenic	0.456	0.002	0.004	1	0.345	0.03	-3.95	0.304182	0.082294	-0.0456	2.476	0.526314	0.6784	0.204	0.310615	-1.391
CACNA1H-I243V	idiopathic generalized epilepsy;hyperaldosteronism, familial, type iv	Uncertain_significance	0.017	0.992	0.992	0.643114	1.57	-0.85	-5.21	0.219293	0.739757	0.999	25.8	0.92283	0.9435	0.676	0.834147	0.510723
CACNA1H-I290V	idiopathic generalized epilepsy;hyperaldosteronism, familial, type iv	Uncertain_significance	0.031	0.832	0.99	0.911531	2.085	-0.82	-4.32	0.194013	0.834279	0.5267	25.5	0.647239	0.9345	0.523	0.775256	0.538131
CACNA1H-I397V	-	Benign	0.001	0.994	0.997	0.640208	2.275	-0.92	-5.17	0.738295	0.914918	1.166	25.5	0.248226	0.9565	0.674	0.805189	0.378542
CACNA1H-I582V	hyperaldosteronism, familial, type iv;idiopathic generalized epilepsy,Idiopathic generalized epilepsy	Uncertain_significance	0.665	0	0	0.99998	-1.95	-0.08	-3.85	0.319367	0.045244	-0.2767	3.464	0.00947234	0.5159	0.285	0.51032	-1.16221
CACNA1H-I799V	not provided	Uncertain_significance	0.067	0.978	0.994	0.977087	3.465	-0.97	-4.48	0.308754	0.831998	1.0617	24.1	0.893387	0.9312	0.722	0.649854	0.585182
CACNA1H-I872M	idiopathic generalized epilepsy;hyperaldosteronism, familial, type iv	Uncertain_significance	0.001	0.989	1	0.926049	1.965	-2.91	-5.03	0.670713	0.564512	0.7684	23.3	0.973703	0.942	0.72	0.624637	0.0971736
CACNA1H-I964V	hyperaldosteronism, familial, type iv;idiopathic generalized epilepsy	Uncertain_significance	0.018	0.881	0.856	0.768563	0.9	-0.81	-4.87	0.137419	0.930269	0.7703	24.7	0.952792	0.8941	0.543	0.760773	0.372034
CACNA1H-K1262N	hyperaldosteronism, familial, type iv;idiopathic generalized epilepsy,Idiopathic generalized epilepsy	Uncertain_significance	0.147	0.199	0.177	0.787844	2.67	-3	-4.12	0.320579	0.448816	0.5399	18.7	0.870322	0.8686	0.393	0.530433	-0.11202
CACNA1H-K1560E	idiopathic generalized epilepsy;hyperaldosteronism, familial, type iv	Uncertain_significance	0.031	0.92	0.939	0.997446	NA	-3.85	-4.26	0.66401	0.937473	1.0659	28.2	0.993286	0.94	0.832	0.861655	0.61516
CACNA1H-K1643Q	idiopathic generalized epilepsy;hyperaldosteronism, familial, type iv	Uncertain_significance	0.718	0.076	0.038	0.96027	0.895	-0.82	-4.42	0.053056	0.382948	-0.0083	18.2	0.620684	0.7071	0.437	0.337527	-0.444847
CACNA1H-K1918E	idiopathic generalized epilepsy;hyperaldosteronism, familial, type iv,Idiopathic generalized epilepsy	Uncertain_significance	0.036	0.165	0.651	0.978599	2.62	-2.68	-5.22	0.402704	0.316073	0.6594	23.9	0.970243	0.9606	0.402	0.69418	0.376739
CACNA1H-K2247E	hyperaldosteronism, familial, type iv;idiopathic generalized epilepsy	Uncertain_significance	0.013	0.039	0.063	1	2.19	-1.25	1.45	0.173648	0.207425	-0.9321	22.1	0.233954	0.0655	0.071	0.62162	-0.190815
CACNA1H-K785M	-	Benign	0.014	0.862	0.999	0.803535	3.225	-2.79	-4.28	0.661201	0.325651	0.7715	24.7	0.0289493	0.9185	0.613	0.652242	0.322261
CACNA1H-L1058P	idiopathic generalized epilepsy;hyperaldosteronism, familial, type iv,Idiopathic generalized epilepsy	Uncertain_significance	0.154	0.854	0.995	0.999998	2.045	-3.3	-4.25	0.20992	0.813736	0.5733	23.2	0.818379	0.9387	0.712	0.486555	0.295454
CACNA1H-L108V	hyperaldosteronism, familial, type iv;idiopathic generalized epilepsy	Uncertain_significance	0.155	0.723	0.983	0.913341	1.83	-2.54	-4.49	0.656895	0.489751	0.6934	22.4	0.506824	0.9175	0.499	0.89447	0.185725
CACNA1H-L1094M	hyperaldosteronism, familial, type iv;idiopathic generalized epilepsy,Idiopathic generalized epilepsy	Uncertain_significance	0.287	0.731	0.937	0.999766	2.075	-0.13	-1.69	0.100009	0.12896	-0.5885	16.29	0.198216	0.445	0.264	0.377364	-0.390795
CACNA1H-L1306F	idiopathic generalized epilepsy;hyperaldosteronism, familial, type iv	Uncertain_significance	0.039	0.99	0.999	0.998308	3.26	-3.6	-4.52	0.341876	0.757758	1.0343	25.2	0.942916	0.9375	0.787	0.738741	0.4661
CACNA1H-L1328F	hyperaldosteronism, familial, type iv;idiopathic generalized epilepsy	Uncertain_significance	0.001	0.993	0.999	0.991747	3.665	-3.94	-4.74	0.391488	0.435191	1.0631	24.6	0.986269	0.9534	0.761	0.677209	0.684075
CACNA1H-L1578R	idiopathic generalized epilepsy;hyperaldosteronism, familial, type iv	Uncertain_significance	0.061	0.005	0.001	0.934979	NA	-4.35	-4.37	0.09754	0.251481	-0.0984	18.96	0.119007	0.7471	0.396	0.649731	-0.773101
CACNA1H-L1619F	not provided	Uncertain_significance	0.5	0.993	1	0.863677	NA	-3.98	-4.15	0.147947	0.478548	0.8375	22.7	0.966798	0.8516	0.658	0.715598	-0.0154951
CACNA1H-L1621P	hyperaldosteronism, familial, type iv;idiopathic generalized epilepsy	Uncertain_significance	0	0.978	0.995	1	NA	-6.61	-4.54	0.593923	0.964373	1.0872	25.6	0.997224	0.9491	0.955	0.645106	0.522741
CACNA1H-L1754F	idiopathic generalized epilepsy;hyperaldosteronism, familial, type iv	Uncertain_significance	0.001	0.999	1	0.996716	3.105	-3.94	-5.32	0.552396	0.701873	1.0892	28.4	0.826489	0.9703	0.84	0.84117	0.636736
CACNA1H-L1925F	hyperaldosteronism, familial, type iv;idiopathic generalized epilepsy	Uncertain_significance	0.157	0.008	0.024	0.598662	2.3	-0.17	-4.06	0.658662	0.445463	0.3167	20.8	0.393913	0.8814	0.32	0.612692	-0.294053
CACNA1H-L1995F	-	Benign	0.315	0	0	1	2.125	-0.71	-4.25	0.325555	0.08594	0.2731	8.183	0.0421096	0.75	0.277	0.396579	-0.983301
CACNA1H-L2013P	idiopathic generalized epilepsy;hyperaldosteronism, familial, type iv	Uncertain_significance	0.001	0.997	0.999	0.999979	2.945	-5.39	-6.23	0.682882	0.856232	0.9383	26.5	0.982365	0.983	0.7	0.638883	0.484959
CACNA1H-L2035V	idiopathic generalized epilepsy;hyperaldosteronism, familial, type iv	Uncertain_significance	0.156	0.025	0.039	1	0.55	-0.51	-4.12	0.248627	0.195589	0.0267	2.178	0.105697	0.7142	0.25	0.273662	-1.11237
CACNA1H-L2273F	hyperaldosteronism, familial, type iv;idiopathic generalized epilepsy	Uncertain_significance	0.06	0.011	0.054	1	0.345	-1.27	-4.01	0.374206	0.108778	0.0142	0.277	0.0417337	0.6767	0.214	0.411179	-1.27084
CACNA1H-L478F	idiopathic generalized epilepsy;hyperaldosteronism, familial, type iv	Uncertain_significance	0.086	0.005	0.005	0.968995	2.335	-2.28	-4.16	0.228871	0.29405	0.5883	15.28	0.74245	0.9036	0.386	0.67889	-0.0356405
CACNA1H-L617P	idiopathic generalized epilepsy;hyperaldosteronism, familial, type iv,Idiopathic generalized epilepsy	Uncertain_significance	0.017	0.897	0.998	0.999998	2.32	-1.48	-4.16	0.319605	0.69852	0.5118	25.6	0.814335	0.9331	0.624	0.810068	0.453369
CACNA1H-L821V	idiopathic generalized epilepsy;hyperaldosteronism, familial, type iv|not provided,Idiopathic generalized epilepsy	Uncertain_significance	0.006	0.991	0.999	0.954144	2.225	-2.75	-4.49	0.799066	0.60424	1.0636	23.3	0.554449	0.9373	0.634	0.639088	0.380117
CACNA1H-L845R	idiopathic generalized epilepsy;hyperaldosteronism, familial, type iv,Idiopathic generalized epilepsy	Uncertain_significance	0.004	0.977	0.998	0.962921	2.935	-4.46	-4.98	0.877752	0.650321	1.1209	26.1	0.994768	0.9619	0.852	0.660676	0.232955
CACNA1H-L888M	not provided	Uncertain_significance	0.001	1	1	0.958344	2.905	-1.94	-5.13	0.718204	0.70313	1.0957	24	0.988549	0.9746	0.745	0.830322	0.667644
CACNA1H-M1055V	-	Benign	0.112	0.004	0.01	0.979124	1.445	-1.62	-3.95	0.125246	0.56794	-0.1758	12.4	0.0234105	0.7128	0.285	0.382749	-0.581289
CACNA1H-M119T	idiopathic generalized epilepsy;hyperaldosteronism, familial, type iv,Idiopathic generalized epilepsy	Uncertain_significance	0	0.838	0.993	0.97861	1.935	-5.21	-4.39	0.859944	0.796715	1.0711	26.3	0.974567	0.9283	0.782	0.855269	0.575823
CACNA1H-M119V	hyperaldosteronism, familial, type iv;idiopathic generalized epilepsy,Idiopathic generalized epilepsy	Uncertain_significance	0.039	0.543	0.951	0.752377	1.935	-3.47	-4.28	0.720602	0.790022	0.8139	24.1	0.771377	0.9116	0.716	0.749454	0.365302
CACNA1H-M1383V	idiopathic generalized epilepsy;hyperaldosteronism, familial, type iv,Idiopathic generalized epilepsy	Uncertain_significance	0.225	0.004	0	0.993109	0.44	-1.81	-4.85	0.07072	0.187043	0.0108	13.21	0.0368134	0.7115	0.334	0.480899	-0.794045
CACNA1H-M1495K	not provided	Uncertain_significance	0	0.841	0.958	0.999994	2.335	-5.95	-4.38	0.788608	0.937014	1.0968	27.9	0.994049	0.9567	0.976	0.861025	0.687871
CACNA1H-M1549I	hyperaldosteronism,	Pathogenic/likely_pathogenic	0.002	0.545	0.562	0.999975	NA	-3.49	-5.02	0.568814	0.912449	1.0884	26	0.989217	0.9371	0.83	0.890874	0.414877
CACNA1H-M1549T	idiopathic generalized epilepsy;hyperaldosteronism, familial, type iv,Idiopathic generalized epilepsy	Uncertain_significance	0	0.545	0.757	0.999953	NA	-5.13	-5.05	0.849678	0.739214	1.091	25.8	0.996195	0.969	0.956	0.929187	0.616947
CACNA1H-M1549V	hyperaldosteronism,,hyperaldosteronism, familial, 4 (hald4),hyperaldosteronism, familial, type iv (hald4),primary hyperaldosteronism,primary hyperaldosteronism|hyperaldosteronism, familial, type iv	Pathogenic/likely_pathogenic	0.011	0.423	0.359	0.999607	NA	-3.52	-5	0.81057	0.731643	1.0736	23.5	0.987194	0.9397	0.954	0.864699	0.30497
CACNA1H-M155L	hyperaldosteronism, familial, type iv;idiopathic generalized epilepsy,Idiopathic generalized epilepsy	Uncertain_significance	0.108	0.97	0.953	0.799843	1.63	-2.62	-4.73	0.610947	0.921998	1.0772	26.6	0.975792	0.9145	0.692	0.695632	0.487563
CACNA1H-M1636V	hyperaldosteronism, familial, type iv;idiopathic generalized epilepsy,Idiopathic generalized epilepsy	Uncertain_significance	0.129	0.001	0	0.942243	NA	-2.85	-4.28	0.052763	0.417956	0.3183	16.47	0.201928	0.7602	0.364	0.352047	-0.370492
CACNA1H-M1694T	idiopathic generalized epilepsy;hyperaldosteronism, familial, type iv|not provided,Idiopathic generalized epilepsy	Uncertain_significance	0.041	0.782	0.881	0.997699	0.68	-5.46	-4.91	0.317679	0.932459	0.9128	25.3	0.231915	0.8988	0.659	0.673386	0.0892478
CACNA1H-M184I	idiopathic generalized epilepsy;hyperaldosteronism, familial, type iv,Idiopathic generalized epilepsy	Uncertain_significance	0.157	0.098	0.245	0.996366	-0.175	-0.66	-4.7	0.121608	0.90995	0.4809	22.6	0.861704	0.7243	0.536	0.77622	-0.178743
CACNA1H-M1933T	idiopathic generalized epilepsy;hyperaldosteronism, familial, type iv,Idiopathic generalized epilepsy	Uncertain_significance	0.028	0.009	0.031	0.961379	2.75	-4.79	-5.96	0.530045	0.477483	0.9059	22.4	0.992186	0.9699	0.393	0.760163	0.0993768
CACNA1H-M1933V	idiopathic generalized epilepsy;hyperaldosteronism, familial, type iv	Uncertain_significance	0.003	0.005	0.005	0.924634	2.75	-3.16	-5.93	0.335993	0.740165	0.885	22.4	0.926818	0.9707	0.447	0.630106	0.0991264
CACNA1H-M2312V	-	Benign	1	0	0	1	-0.345	-0.1	-3.84	0.326619	0.047347	-0.1747	0.01	0.00437717	0.6493	0.293	0.270017	-1.56666
CACNA1H-M313V	-	Benign	0.672	0	0	0.999973	-0.6	0.33	-3.82	NA	0.051451	-0.6214	3.771	0.000259636	0.0064	0.274	0.61012	-1.23207
CACNA1H-M800T	not provided	Uncertain_significance	0.107	0.977	0.998	0.993229	3.46	-5.82	-4.38	0.772579	0.720948	1.0419	25.2	0.876222	0.9283	0.827	0.755959	0.533985
CACNA1H-N1332S	idiopathic generalized epilepsy;hyperaldosteronism, familial, type iv	Uncertain_significance	0.003	0.918	0.974	0.997993	3.245	-4.92	-4.5	0.405757	0.78701	1.0904	25.1	0.995345	0.965	0.828	0.643837	0.764927
CACNA1H-N1793S	-	Benign	0.076	0.996	0.999	0.99893	1.805	-4.91	-4.16	NA	0.917357	0.8928	24.5	0.0989788	0.8826	0.703	0.696269	0.480082
CACNA1H-N270T	-	Benign	0.698	0.138	0.473	0.969207	0.705	-0.34	-3.95	0.374626	0.553893	-0.1072	18.1	0.0205644	0.6686	0.222	0.485054	-0.405321
CACNA1H-N356S	idiopathic generalized epilepsy;hyperaldosteronism, familial, type iv	Uncertain_significance	0.005	0.554	0.91	0.692886	1.915	-1.09	-5.02	0.405551	0.792026	1.1575	24.7	0.932397	0.901	0.549	0.440398	0.371342
CACNA1H-N914S	idiopathic generalized epilepsy;hyperaldosteronism, familial, type iv	Uncertain_significance	0.042	0.998	1	0.984657	0.995	-4.86	-4.81	0.676548	0.930544	1.0562	25.6	0.972958	0.9266	0.622	0.750084	0.542748
CACNA1H-P1086S	idiopathic generalized epilepsy;hyperaldosteronism, familial, type iv,Idiopathic generalized epilepsy	Uncertain_significance	0.615	0.996	1	0.781473	2.2	-3.44	-1.99	0.104055	0.640932	0.2046	22.5	0.981981	0.6443	0.235	0.588452	0.270994
CACNA1H-P1088L	idiopathic generalized epilepsy;hyperaldosteronism, familial, type iv,Idiopathic generalized epilepsy	Uncertain_significance	0.069	0.997	1	0.999978	2.505	-7.08	-2.49	0.188429	0.854249	0.6946	24.5	0.628777	0.8018	0.509	0.61883	0.670532
CACNA1H-P1120S	hyperaldosteronism, familial, type iv;idiopathic generalized epilepsy	Uncertain_significance	1	0.001	0	0.990958	-2.45	3.41	-3.72	0.148223	0.048176	-0.448	15.46	0.0194583	0.3967	0.216	0.50043	-1.21063
CACNA1H-P1121L	-	Benign	0.535	0	0.001	1	-0.505	-0.7	-3.82	0.279524	0.056348	-0.4178	13.51	0.00218191	0.6291	0.285	0.38977	-0.931312
CACNA1H-P1121R	not provided	Uncertain_significance	0.407	0.071	0.564	0.95881	1.665	-2.77	-4	0.299039	0.413342	-0.0071	12.74	0.044255	0.7699	0.235	0.428209	-0.598103
CACNA1H-P1201T	hyperaldosteronism, familial, type iv;idiopathic generalized epilepsy,Idiopathic generalized epilepsy	Uncertain_significance	0.44	0.006	0.004	1	-0.23	0.96	-3.93	0.549064	0.165045	-0.1889	7.089	0.23794	0.7734	0.224	0.635555	-0.88775
CACNA1H-P1206L	-	Benign	0.1	0.003	0.004	1	3.165	-1.7	-4.04	0.683125	0.090448	0.0746	13.58	0.0450376	0.8186	0.19	0.646508	-0.801198
CACNA1H-P1210L	-	Benign	0.77	0	0	1	-1.055	0.23	-3.9	0.410013	0.033205	-0.2571	3.879	0.000582941	0.5904	0.145	0.540246	-1.28893
CACNA1H-P1260A	-	Benign	0.433	0.018	0.011	0.949326	1.37	-0.83	-3.91	0.210133	0.287851	-0.4104	15.24	0.0349348	0.6734	0.366	0.400911	-0.772494
CACNA1H-P1529L	not provided	Uncertain_significance	0.004	0.968	0.992	0.999999	1.695	-8.74	-4.9	0.855226	0.920389	1.097	28.1	0.994934	0.9494	0.829	0.738943	0.627215
CACNA1H-P1605L	hyperaldosteronism, familial, type iv;idiopathic generalized epilepsy,Idiopathic generalized epilepsy	Uncertain_significance	0.411	0.076	0.081	0.999079	NA	-6.23	-4.19	0.139341	0.66807	0.6754	20.7	0.925551	0.8542	0.454	0.447825	-0.165695
CACNA1H-P1781R	idiopathic generalized epilepsy;hyperaldosteronism, familial, type iv|epilepsy, childhood absence 6;hyperaldosteronism, familial, type iv,Hyperaldosteronism, familial, type IV (HALD4)	Uncertain_significance	0.001	1	1	0.999996	3.095	-8.68	-4.88	0.913541	0.761261	1.0914	24.8	0.98733	0.9615	0.812	0.736539	0.632329
CACNA1H-P1899L	-	Benign	0.004	0.001	0	1	1.7	-3.72	-4.05	0.473455	0.099179	-0.1932	11.92	0.0498471	0.7043	0.215	0.453932	-1.07953
CACNA1H-P1900L	Idiopathic generalized epilepsy	Uncertain_significance	0.025	0.001	0.001	1	1.6	-3.33	-4.54	0.586727	0.104722	0.1947	2.609	0.0407174	0.7509	0.276	0.515796	-1.34021
CACNA1H-P1906L	idiopathic generalized epilepsy;hyperaldosteronism, familial, type iv,Idiopathic generalized epilepsy	Uncertain_significance	0.079	0.987	0.998	1	2.34	-1.81	-4.02	0.673422	0.141284	0.2828	16.92	0.250684	0.8624	0.252	0.540753	-0.54878
CACNA1H-P1939L	hyperaldosteronism, familial, type iv;idiopathic generalized epilepsy,Idiopathic generalized epilepsy	Uncertain_significance	0.027	0.265	0.622	0.999985	2.19	-1.74	-4.04	0.520193	0.782424	0.1201	21.5	0.869915	0.7649	0.336	0.391238	-0.330237
CACNA1H-P1947L	-	Benign	0.084	0.002	0.013	1	2.36	-1.83	-4.02	NA	0.243251	0.0295	12.57	0.00918863	0.5486	0.228	0.426938	-0.901915
CACNA1H-P1971L	-	Benign	0.106	0.001	0.013	1	2.2	-2.42	-3.98	0.653066	0.125158	-0.0143	14.48	0.0613326	0.6793	0.225	0.355393	-0.894777
CACNA1H-P1982L	hyperaldosteronism, familial, type iv;idiopathic generalized epilepsy,Idiopathic generalized epilepsy	Uncertain_significance	0.088	0.987	0.998	0.999995	1.77	-1.85	-4.23	0.796741	0.092594	0.5582	22.6	0.771608	0.886	0.358	0.430529	-0.517393
CACNA1H-P1982T	hyperaldosteronism, familial, type iv;idiopathic generalized epilepsy	Uncertain_significance	0.068	0.987	0.998	1	2.025	-1.94	-4.25	0.689188	0.141454	0.5388	18.79	0.57279	0.9109	0.323	0.409932	-0.383044
CACNA1H-P2040L	-	Benign	0.115	0.001	0.001	1	1.59	-1.62	-4.22	0.274529	0.15708	0.1002	13.12	0.0631848	0.8197	0.288	0.319149	-0.819072
CACNA1H-P2045L	-	Benign	0.28	0.656	0.965	0.978678	1.105	-2.04	-4.32	0.277611	0.46903	0.2112	22.3	0.339837	0.8699	0.408	0.441423	-0.491507
CACNA1H-P2048L	idiopathic generalized epilepsy;hyperaldosteronism, familial, type iv	Uncertain_significance	0.114	0	0	1	0.345	-1.89	-4.12	0.150161	0.153679	-0.0844	5.849	0.0399968	0.6639	0.243	0.297523	-1.35957
CACNA1H-P206R	hyperaldosteronism, familial, type iv;idiopathic generalized epilepsy	Uncertain_significance	0.052	0.999	1	0.999522	4.76	-8.24	-5.05	0.376857	0.841008	1.0696	23.3	0.997869	0.9776	0.859	0.911115	0.66048
CACNA1H-P2083L	hyperaldosteronism,,hyperaldosteronism, familial, 4 (hald4)	Pathogenic/likely_pathogenic	0.138	0.003	0.001	0.835175	2.2	-3.2	-4.12	0.329159	0.100944	-0.0215	7.774	0.286514	0.784	0.233	0.481033	-0.664376
CACNA1H-P2096S	idiopathic generalized epilepsy;hyperaldosteronism, familial, type iv	Uncertain_significance	0.091	0.086	0.267	0.950923	1.57	-2.09	-4.02	0.486291	0.440315	0.1307	14.98	0.844454	0.8365	0.313	0.445126	-0.232316
CACNA1H-P2110S	hyperaldosteronism, familial, type iv;idiopathic generalized epilepsy,Idiopathic generalized epilepsy	Uncertain_significance	0.258	0.001	0.001	0.999951	0.305	0.17	-4	0.967639	0.141682	-0.0004	0.293	0.0440728	0.7264	0.236	0.471663	-1.23074
CACNA1H-P2120T	hyperaldosteronism, familial, type iv;idiopathic generalized epilepsy,Idiopathic generalized epilepsy	Uncertain_significance	0.122	0.987	0.998	1	1.83	-1.27	-4.07	0.821202	0.124	0.3233	20.2	0.176077	0.8974	0.31	0.449401	-0.479788
CACNA1H-P2124L	-	Benign	0.062	0.988	1	1	0	-1.38	-4.03	0.907245	0.141853	0.3644	19.03	0.0896942	0.8877	0.33	0.505448	-0.617056
CACNA1H-P2147L	not provided	Uncertain_significance	0.001	0.044	0.445	0.997646	2.93	-5.93	-5.35	0.92637	0.432068	1.0283	18.58	0.488414	0.968	0.399	0.503497	0.0231019
CACNA1H-P2173S	-	Benign	0.238	0	0	1	0	-1.41	-3.85	0.689225	0.085405	-0.1667	5.328	0.0112774	0.5893	0.35	0.452235	-1.34178
CACNA1H-P2189S	hyperaldosteronism, familial, type iv;idiopathic generalized epilepsy,Idiopathic generalized epilepsy	Uncertain_significance	0	0.997	1	0.989769	2.955	-5.95	0.52	0.503277	0.73616	-0.7964	25.1	0.991438	0.3544	0.231	0.87967	0.56899
CACNA1H-P2206L	idiopathic generalized epilepsy;hyperaldosteronism, familial, type iv,Idiopathic generalized epilepsy	Uncertain_significance	0.002	0.003	0.006	0.795763	2.74	-4.02	1.54	0.586837	0.150765	-0.9022	21.4	0.714685	0.0776	0.097	0.668361	-0.26549
CACNA1H-P2221A	idiopathic generalized epilepsy;hyperaldosteronism, familial, type iv,Idiopathic generalized epilepsy	Uncertain_significance	0.704	0.001	0.001	0.999998	1.445	-0.96	1.55	0.287265	0.093496	-1.0058	7.801	0.0775497	0.0426	0.118	0.69601	-0.879585
CACNA1H-P2270L	idiopathic generalized epilepsy;hyperaldosteronism, familial, type iv	Uncertain_significance	0.089	0.027	0.164	1	0.805	-1.36	-4.15	0.685582	0.116781	0.0632	12.49	0.362796	0.7408	0.215	0.427875	-0.911747
CACNA1H-P2276S	idiopathic generalized epilepsy;hyperaldosteronism, familial, type iv	Uncertain_significance	0.097	0.001	0.002	1	0.255	-0.62	-4	0.278416	0.064035	-0.1174	1.871	0.0492121	0.6944	0.206	0.39532	-1.29494
CACNA1H-P2280S	idiopathic generalized epilepsy;hyperaldosteronism, familial, type iv,Idiopathic generalized epilepsy	Uncertain_significance	0.837	0.001	0.001	1	0.55	-0.4	-3.94	0.348602	0.080984	-0.1455	4.104	0.00823096	0.6447	0.23	0.362584	-1.10531
CACNA1H-P2302L	idiopathic generalized epilepsy;hyperaldosteronism, familial, type iv,Idiopathic generalized epilepsy	Uncertain_significance	0.083	0.001	0.001	1	0.975	-1.8	-4.05	0.750917	0.096494	-0.0201	14.07	0.0365436	0.7676	0.236	0.343233	-1.3295
CACNA1H-P2317H	hyperaldosteronism, familial, type iv;idiopathic generalized epilepsy	Uncertain_significance	0.002	0.258	0.61	1	0.895	-0.51	-4.26	0.75509	0.082091	0.3566	14.14	0.781531	0.86	0.299	0.275211	-0.316501
CACNA1H-P2332L	not provided	Uncertain_significance	0.002	0.018	0.099	1	0.895	-1.7	-3.99	0.804429	0.146719	0.1833	16.77	0.31027	0.7738	0.246	0.350755	-0.650193
CACNA1H-P277L	not provided|hyperaldosteronism, familial, type iv;epilepsy, childhood absence 6,Epilepsy, childhood absence 6 (ECA6)	Uncertain_significance	0.078	0.373	0.909	0.997405	1.705	-4.35	-4.11	0.295745	0.198837	0.4734	23.2	0.285042	0.8043	0.569	0.724197	0.127636
CACNA1H-P277S	-	Benign	0.134	0.971	0.999	0.570502	1.58	-2.99	-4.04	0.217967	0.390786	0.9055	23.3	0.153728	0.9053	0.525	0.672304	0.509714
CACNA1H-P33S	idiopathic generalized epilepsy;hyperaldosteronism, familial, type iv	Uncertain_significance	0.841	0	0	1	0.895	1.2	-3.88	0.983783	0.019012	-0.2032	6.22	0.0341232	0.6665	0.206	0.829521	-1.39008
CACNA1H-P492A	idiopathic generalized epilepsy;hyperaldosteronism, familial, type iv	Uncertain_significance	0.035	0.098	0.58	0.882081	2.97	-4.51	-4.1	0.390719	0.444714	0.5247	17.87	0.492006	0.8535	0.514	0.603646	-0.207961
CACNA1H-P50L	hyperaldosteronism, familial, type iv;idiopathic generalized epilepsy,Idiopathic generalized epilepsy	Uncertain_significance	0.302	0.012	0.02	1	0.69	-1.62	-3.98	0.984402	0.05546	0.0782	17.06	0.0170767	0.722	0.184	0.82664	-0.853021
CACNA1H-P556L	idiopathic generalized epilepsy;hyperaldosteronism, familial, type iv,Idiopathic generalized epilepsy	Uncertain_significance	0.082	0	0	1	0.1	-1.76	-3.95	0.249439	0.040758	-0.0285	9.953	0.0343914	0.7519	0.211	0.665597	-0.95781
CACNA1H-P566S	hyperaldosteronism, familial, type iv;idiopathic generalized epilepsy	Uncertain_significance	0.129	0.002	0.001	1	2	-2.05	-4.02	0.758194	0.185198	-0.0363	13.35	0.0782764	0.8234	0.274	0.613169	-1.06244
CACNA1H-P585L	-	Benign	0.262	0.014	0.16	0.94977	2.125	-2.74	-3.96	0.237211	0.31298	0.3796	18.35	0.129915	0.9039	0.615	0.66459	0.0828944
CACNA1H-P585S	not provided|hyperaldosteronism, familial, type iv;idiopathic generalized epilepsy,Idiopathic generalized epilepsy	Uncertain_significance	0.085	0.313	0.844	0.979394	2.67	-2.71	-4.01	0.191075	0.299461	0.4293	18.33	0.17691	0.9351	0.515	0.607219	0.461337
CACNA1H-P618L	epilepsy,	Pathogenic/likely_pathogenic	0.02	0.532	0.891	0.999854	2.455	-4.59	-4.13	0.298837	0.583242	0.579	24.1	0.522544	0.9442	0.622	0.773724	0.467031
CACNA1H-P632H	idiopathic generalized epilepsy;hyperaldosteronism, familial, type iv,Idiopathic generalized epilepsy	Uncertain_significance	0.001	0.338	0.875	1	2.38	-2.51	-4.02	0.43367	0.180828	0.1951	15.72	0.250385	0.8379	0.273	0.415676	-0.463526
CACNA1H-P640L	-	Benign	0.778	0.019	0.216	1	1.935	-0.65	-3.96	NA	0.182725	-0.8954	10.8	0.00491504	0	0.237	0.344466	-0.710507
CACNA1H-P648L	epilepsy,,epilepsy, childhood absence 6 (eca6)	Pathogenic/likely_pathogenic	0.195	0.003	0.007	0.937537	2.535	-1.19	-3.92	0.372793	0.252507	-0.0015	13.12	0.706295	0.7605	0.612	0.407889	-0.618814
CACNA1H-P648S	hyperaldosteronism, familial, type iv;idiopathic generalized epilepsy	Uncertain_significance	0.1	0.01	0.005	0.988434	1.5	-1.97	-3.93	0.24233	0.184639	-0.1022	11.9	0.0804174	0.7354	0.238	0.369216	-0.759351
CACNA1H-P654H	-	Benign	0	0.002	0.005	1	2.22	-3.18	-4.1	0.246762	0.10429	0.144	13.15	0.168476	0.8463	0.229	0.433215	-0.467225
CACNA1H-P656L	idiopathic generalized epilepsy;hyperaldosteronism, familial, type iv,Idiopathic generalized epilepsy	Uncertain_significance	0.001	0.058	0.267	0.957734	3.045	-4.63	-4.06	0.39377	0.689915	-0.1543	22.9	0.978699	0.8273	0.35	0.458652	-0.0555805
CACNA1H-P656S	-	Benign	0.131	0.003	0.004	0.999998	2.24	-2.93	-3.98	NA	0.07683	-0.06	14.48	0.0105886	0.7104	0.203	0.407554	-0.994046
CACNA1H-P673S	not provided	Uncertain_significance	0.76	0.001	0.003	0.99983	-0.01	-1.04	-3.89	0.15238	0.120123	-0.1574	5.921	0.135918	0.7325	0.241	0.410793	-1.16273
CACNA1H-P684H	abnormality of brain morphology	Pathogenic/likely_pathogenic	0.113	0.436	0.641	0.996836	2.39	-1.69	-3.98	0.331975	0.212296	0.357	22.7	0.954011	0.8251	0.274	0.492482	-0.0883759
CACNA1H-P686L	-	Benign	0.103	0.604	0.958	0.992503	2.275	-1.45	-4	0.331175	0.516405	0.6479	23.4	0.0458139	0.8546	0.571	0.652371	0.322516
CACNA1H-P701L	idiopathic generalized epilepsy;hyperaldosteronism, familial, type iv	Uncertain_significance	0.001	0.998	1	0.999964	3.445	-8.56	-5.06	0.713952	0.695874	1.0978	24.4	0.931506	0.9636	0.691	0.719343	0.511437
CACNA1H-P71R	idiopathic generalized epilepsy;hyperaldosteronism, familial, type iv,Idiopathic generalized epilepsy	Uncertain_significance	0.029	0.19	0.785	0.83476	2.05	-6.06	-4.16	0.9179	0.546634	0.2542	23.5	0.974589	0.8374	0.41	0.922417	0.0843152
CACNA1H-P73S	idiopathic generalized epilepsy;hyperaldosteronism, familial, type iv,Idiopathic generalized epilepsy	Uncertain_significance	0.002	0.589	0.941	0.95477	2.05	-5.7	-4.24	0.783286	0.582784	0.4254	24.9	0.981945	0.9096	0.384	0.910077	0.280941
CACNA1H-P742H	hyperaldosteronism, familial, type iv;idiopathic generalized epilepsy	Uncertain_significance	0.013	0.003	0.003	0.991949	2.945	-1.65	-4.01	0.440222	0.047216	0.4366	18.94	0.949961	0.8379	0.237	0.537958	-0.264053
CACNA1H-P752L	idiopathic generalized epilepsy;hyperaldosteronism, familial, type iv,Idiopathic generalized epilepsy	Uncertain_significance	0.424	0.001	0.02	1	1.795	-0.06	-3.93	0.608601	0.089041	-0.2297	6.603	0.0688665	0.6833	0.106	0.583441	-1.21581
CACNA1H-P769L	hyperaldosteronism, familial, type iv;idiopathic generalized epilepsy	Uncertain_significance	0.316	0.001	0.001	1	1.645	-1.07	-3.99	0.285949	0.129732	0.1423	11.95	0.0865054	0.8151	0.261	0.548856	-0.571111
CACNA1H-Q1118K	not provided	Uncertain_significance	0.312	0.001	0.001	0.874278	2.075	-2.12	-1.29	0.047475	0.47716	-0.7527	20.9	0.660349	0.4483	0.394	0.604436	-0.200804
CACNA1H-Q1220E	idiopathic generalized epilepsy;hyperaldosteronism, familial, type iv,Idiopathic generalized epilepsy	Uncertain_significance	0.084	0.305	0.872	0.999928	2.675	-0.68	-3.93	0.529596	0.462552	0.1839	17.25	0.105368	0.7791	0.3	0.542664	-0.109363
CACNA1H-Q1264H	-	Benign	0.111	0.308	0.614	0.994486	2.6	-1.91	-4.07	0.268538	0.262984	0.2154	20.7	0.0798594	0.783	0.694	0.318267	-0.314274
CACNA1H-Q163H	-	Benign	0.061	0.044	0.051	0.933575	0.755	-2.3	-4.96	0.360893	0.382935	0.5027	23	0.0115321	0.8562	0.589	0.537975	-0.0927476
CACNA1H-Q1641R	idiopathic generalized epilepsy;hyperaldosteronism, familial, type iv,Idiopathic generalized epilepsy	Uncertain_significance	0.002	0.833	0.983	0.982057	2.63	-3.96	-4.44	0.49232	0.939009	1.1	24.5	0.993201	0.9495	0.877	0.538932	0.774636
CACNA1H-Q2153H	idiopathic generalized epilepsy;hyperaldosteronism, familial, type iv,Idiopathic generalized epilepsy	Uncertain_significance	0.038	0.003	0.002	0.999998	1.625	-2.56	-4.36	0.662288	0.227017	0.029	14.98	0.0615645	0.8072	0.261	0.441585	-0.81795
CACNA1H-Q250H	not provided	Uncertain_significance	0.023	0.998	1	0.509443	3.175	-4.43	-5.31	0.274893	0.77237	1.0783	26.4	0.994481	0.968	0.727	0.879016	0.594487
CACNA1H-Q765R	-	Benign	0.608	0.001	0	1	-0.7	0.32	-3.97	0.418446	0.033368	-0.2688	1.598	0.00843472	0.6381	0.128	0.548479	-1.40335
CACNA1H-R1069Q	-	Benign	0.025	0.557	0.997	0.999032	2.43	-2.19	-4.04	NA	0.115166	0.1804	20.7	0.0159394	0.7393	0.297	0.217752	0.115204
CACNA1H-R1104Q	idiopathic generalized epilepsy;hyperaldosteronism, familial, type iv	Uncertain_significance	0.018	0.003	0.031	1	2.835	-3.16	-1.83	0.195814	0.301711	-0.2986	17.96	0.492147	0.5096	0.236	0.342462	-0.412311
CACNA1H-R1105C	-	Benign	0	0.549	0.995	0.986521	2.74	-5.54	-2.49	0.301002	0.512718	0.0167	23.5	0.251735	0.7429	0.385	0.418131	0.163668
CACNA1H-R1142H	epilepsy, childhood absence 6|idiopathic generalized epilepsy;hyperaldosteronism, familial, type iv,Epilepsy, childhood absence 6 (ECA6),Idiopathic generalized epilepsy	Uncertain_significance	0.015	0.908	0.999	0.687379	2.865	-4.86	-4.67	0.296818	0.904368	0.9382	31	0.855287	0.9481	0.56	0.82662	0.539786
CACNA1H-R1150C	idiopathic generalized epilepsy;hyperaldosteronism, familial, type iv	Uncertain_significance	0.02	0.003	0.032	0.997107	2.085	-6.77	-1.9	0.244541	0.167991	-0.2554	23.4	0.262357	0.4712	0.506	0.785602	-0.314225
CACNA1H-R1150H	not provided	Uncertain_significance	0.085	0.572	0.996	0.942074	2.785	-3.34	-1.89	0.12997	0.75426	0.4179	24.6	0.760983	0.602	0.462	0.737894	0.416114
CACNA1H-R1157C	not provided|hyperaldosteronism, familial, type iv;idiopathic generalized epilepsy,Idiopathic generalized epilepsy	Uncertain_significance	0	0.95	1	0.682548	2.28	-6.11	-1.86	0.563301	0.585178	0.5494	26.2	0.980121	0.6829	0.424	0.804653	0.290793
CACNA1H-R1157H	not provided	Uncertain_significance	0.028	0.866	0.998	0.99012	1.935	-3.3	-1.84	0.294704	0.363706	-0.28	26.2	0.918409	0.6222	0.255	0.760718	0.341989
CACNA1H-R1189H	idiopathic generalized epilepsy;hyperaldosteronism, familial, type iv,Idiopathic generalized epilepsy	Uncertain_significance	0.045	0.374	0.968	1	1.935	-0.65	-4.2	0.601435	0.160888	0.0555	12.76	0.106388	0.6871	0.339	0.66688	-0.830522
CACNA1H-R1194Q	idiopathic generalized epilepsy;hyperaldosteronism, familial, type iv,Idiopathic generalized epilepsy	Uncertain_significance	0.117	0.002	0.015	0.917896	2.105	-1.47	-4.01	0.483476	0.167908	0.3117	14.66	0.0297086	0.8285	0.334	0.657017	-0.470445
CACNA1H-R1195W	idiopathic generalized epilepsy;hyperaldosteronism, familial, type iv	Uncertain_significance	0.002	0.424	0.997	0.759514	3.06	-4.5	-4.12	0.8113	0.647161	0.5982	22.8	0.45272	0.916	0.401	0.814055	0.127393
CACNA1H-R1202W	idiopathic generalized epilepsy;hyperaldosteronism, familial, type iv	Uncertain_significance	0.002	0.332	0.985	1	2.645	-3.09	-4.1	0.843272	0.389999	0.1635	20.2	0.727091	0.8659	0.299	0.630051	-0.416547
CACNA1H-R1205Q	-	Benign	0.608	0.002	0.015	1	1.87	0.48	-4	NA	0.102229	-0.0556	10.1	0.00271088	0.8025	0.21	0.585273	-0.888802
CACNA1H-R1215C	idiopathic generalized epilepsy;hyperaldosteronism, familial, type iv,Idiopathic generalized epilepsy	Uncertain_significance	0.008	0.27	0.947	1	1.905	-3.1	-4.04	0.679561	0.410003	0.3647	19.28	0.845684	0.8775	0.264	0.416363	-0.215592
CACNA1H-R1215H	hyperaldosteronism, familial, type iv;idiopathic generalized epilepsy,Idiopathic generalized epilepsy	Uncertain_significance	0.582	0	0	1	-0.175	0.11	-3.99	0.10927	0.052535	-0.0393	4.768	0.00225347	0.6992	0.169	0.403256	-1.36879
CACNA1H-R1217C	hyperaldosteronism, familial, type iv;idiopathic generalized epilepsy,Idiopathic generalized epilepsy	Uncertain_significance	1	0	0	0.999822	-3.14	8.62	-3.81	0.237068	0.066901	-0.3279	15.34	0.0125381	0.3818	0.263	0.54755	-1.47612
CACNA1H-R1217H	idiopathic generalized epilepsy;hyperaldosteronism, familial, type iv,Idiopathic generalized epilepsy	Uncertain_significance	0.086	0.238	0.958	0.999993	0	-0.8	-4.02	0.629223	0.701538	0.1743	23.6	0.182436	0.7701	0.324	0.602437	-0.162809
CACNA1H-R121Q	idiopathic generalized epilepsy;hyperaldosteronism, familial, type iv	Uncertain_significance	0.667	0.003	0.019	0.741526	0.425	0.44	-4.36	0.573869	0.366434	0.0173	22.8	0.155782	0.6413	0.285	0.488499	-0.387515
CACNA1H-R1253C	hyperaldosteronism, familial, type iv;idiopathic generalized epilepsy,Idiopathic generalized epilepsy	Uncertain_significance	0.01	0.982	1	0.992137	3.53	-6.7	-4.25	0.692282	0.133047	1.032	24.5	0.777861	0.9405	0.582	0.621651	0.0236499
CACNA1H-R1267W	idiopathic generalized epilepsy;hyperaldosteronism, familial, type iv,Idiopathic generalized epilepsy	Uncertain_significance	0.007	0.757	0.983	1	2.81	-4.73	-4.1	0.694048	0.468511	0.4563	24.2	0.674949	0.8766	0.426	0.378596	-0.15897
CACNA1H-R1269H	idiopathic generalized epilepsy;hyperaldosteronism, familial, type iv,Idiopathic generalized epilepsy	Uncertain_significance	0.193	0.028	0.057	0.509785	0.88	-1.39	-4.22	0.255976	0.12528	0.156	17.75	0.0791273	0.7166	0.249	0.345109	-0.738895
CACNA1H-R1282Q	hyperaldosteronism, familial, type iv;idiopathic generalized epilepsy	Uncertain_significance	0.116	0.028	0.226	1	2.465	-2.42	-4.12	0.533391	0.403172	0.5174	33	0.11565	0.7715	0.452	0.359129	-0.133109
CACNA1H-R1284C	hyperaldosteronism, familial, type iv;idiopathic generalized epilepsy	Uncertain_significance	0	0.991	1	1	3.715	-7.84	-5.6	0.773583	0.751795	1.0463	25	0.998208	0.9816	0.871	0.624024	0.558953
CACNA1H-R1325Q	idiopathic generalized epilepsy;hyperaldosteronism, familial, type iv,Idiopathic generalized epilepsy	Uncertain_significance	0.002	0.949	1	0.999729	3.675	-3.94	-4.39	0.300726	0.886651	1.0963	28.9	0.982135	0.9512	0.793	0.563045	0.703947
CACNA1H-R1399C	idiopathic generalized epilepsy;hyperaldosteronism, familial, type iv	Uncertain_significance	0	1	1	0.999998	5.145	-7.61	-5.03	0.542585	0.651646	1.0222	28	0.999621	0.9824	0.86	0.89332	0.789576
CACNA1H-R1399H	idiopathic generalized epilepsy;hyperaldosteronism, familial, type iv	Uncertain_significance	0	1	1	0.999969	4.8	-4.76	-5.03	0.628138	0.925078	0.9893	29.8	0.999905	0.985	0.937	0.868996	1.00506
CACNA1H-R1412W	hyperaldosteronism, familial, type iv;idiopathic generalized epilepsy,Idiopathic generalized epilepsy	Uncertain_significance	0	0.997	1	0.999851	4.65	-7.61	-5.15	0.34745	0.73041	1.0674	26.6	0.999739	0.9781	0.922	0.91438	0.65229
CACNA1H-R1474W	-	Benign	0.113	0.849	0.992	0.999996	1.14	-1.25	-4.04	0.375105	0.203779	0.1693	19.27	0.00621227	0.7614	0.39	0.374995	-0.818394
CACNA1H-R1479S	idiopathic generalized epilepsy;hyperaldosteronism, familial, type iv,Idiopathic generalized epilepsy	Uncertain_significance	0.076	0.96	0.992	0.824497	1.035	-4.55	-4.91	0.213201	0.439593	1.0134	26.6	0.996472	0.9067	0.582	0.677985	0.0938604
CACNA1H-R1482Q	-	Benign	0.007	0.955	0.997	0.792901	1.18	-3.29	-4.89	0.175869	0.472816	0.8734	28.9	0.167378	0.9339	0.589	0.638623	0.242601
CACNA1H-R1483H	idiopathic generalized epilepsy;hyperaldosteronism, familial, type iv,Idiopathic generalized epilepsy	Uncertain_significance	0.996	0.275	0.647	0.998491	0.445	2.41	-4.35	0.194416	0.677068	0.5474	22.6	0.115404	0.8509	0.516	0.675141	-0.138861
CACNA1H-R1572Q	hyperaldosteronism, familial, type iv;idiopathic generalized epilepsy	Uncertain_significance	0.085	0.124	0.642	0.702337	NA	-3.29	-4.03	0.407196	0.550677	0.7341	24.4	0.524785	0.8063	0.505	0.711337	0.091133
CACNA1H-R1572W	-	Benign	0.001	0.486	0.963	0.959097	NA	-6.57	-4.12	0.75749	0.766916	1.0412	25.8	0.310909	0.926	0.574	0.820537	0.386294
CACNA1H-R1577W	idiopathic generalized epilepsy;hyperaldosteronism, familial, type iv	Uncertain_significance	0	0.999	1	0.997165	NA	-7.74	-4.26	0.656255	0.728387	0.8081	31	0.803912	0.9559	0.681	0.866492	0.594577
CACNA1H-R1579Q	hyperaldosteronism, familial, type iv;idiopathic generalized epilepsy	Uncertain_significance	0.033	0.842	0.997	0.932091	NA	-2.91	-4.09	0.389893	0.290193	0.4784	25.5	0.226198	0.9086	0.572	0.548256	0.308481
CACNA1H-R1580H	idiopathic generalized epilepsy;hyperaldosteronism, familial, type iv,Idiopathic generalized epilepsy	Uncertain_significance	0.04	0.009	0.012	0.668462	NA	-4.37	-4.15	0.283653	0.374205	0.259	22.6	0.226642	0.8632	0.425	0.626075	-0.17943
CACNA1H-R1585L	not specified	Uncertain_significance	0.013	0.915	0.993	0.999861	NA	-6.82	-4.07	0.6422	0.927093	1.0369	32	0.878451	0.9171	0.735	0.759399	0.632361
CACNA1H-R1596H	idiopathic generalized epilepsy;hyperaldosteronism, familial, type iv,Idiopathic generalized epilepsy	Uncertain_significance	0.347	0.793	0.997	0.534163	NA	-2.45	-4.1	0.271823	0.619405	1.0222	24.9	0.896462	0.8849	0.505	0.656834	0.28844
CACNA1H-R1597Q	-	Benign	0.203	0.526	0.988	0.848232	NA	-1.91	-4.17	0.116557	0.549452	0.6183	25.2	0.15789	0.8707	0.396	0.636469	0.124885
CACNA1H-R1607H	hyperaldosteronism, familial, type iv;idiopathic generalized epilepsy	Uncertain_significance	0.001	0.989	1	0.999965	NA	-4.98	-4.4	0.175287	0.918765	1.0898	27.4	0.990985	0.9463	0.91	0.667517	0.740345
CACNA1H-R1608C	hyperaldosteronism, familial, type iv;idiopathic generalized epilepsy,Idiopathic generalized epilepsy	Uncertain_significance	0.015	0.613	0.997	0.839526	NA	-1.58	-4.19	0.299009	0.445743	0.9584	24.5	0.935588	0.8686	0.619	0.526092	0.138098
CACNA1H-R1674C	hyperaldosteronism, familial, type iv;idiopathic generalized epilepsy,Idiopathic generalized epilepsy	Uncertain_significance	0.003	0.995	1	0.999993	2.76	-7.66	-4.54	0.399457	0.789385	1.0964	29.5	0.894809	0.9507	0.778	0.644351	0.533702
CACNA1H-R1675Q	hyperaldosteronism, familial, type iv;idiopathic generalized epilepsy,Idiopathic generalized epilepsy	Uncertain_significance	0.009	0.546	0.897	0.992586	2.045	-3.92	-4.98	0.281213	0.931015	1.0976	31	0.404844	0.9566	0.804	0.696592	0.598462
CACNA1H-R1715H	Idiopathic generalized epilepsy	Uncertain_significance	0	0.998	1	0.999765	4.745	-4.98	-5.16	0.820115	0.892795	0.9898	27.1	0.997338	0.9844	0.939	0.910182	0.856974
CACNA1H-R1721H	not provided|hyperaldosteronism, familial, type iv;idiopathic generalized epilepsy,Idiopathic generalized epilepsy	Uncertain_significance	0	0.998	1	0.999765	4.745	-4.98	-5.16	0.820115	0.892795	0.9898	27.1	0.997338	0.9844	0.939	0.910182	0.856974
CACNA1H-R1736H	hyperaldosteronism, familial, type iv;idiopathic generalized epilepsy,Idiopathic generalized epilepsy	Uncertain_significance	0	0.993	1	0.993904	3.9	-4.98	-5.21	0.24611	0.850292	1.0682	32	0.989788	0.9759	0.876	0.868351	0.758149
CACNA1H-R173S	idiopathic generalized epilepsy;hyperaldosteronism, familial, type iv,Idiopathic generalized epilepsy	Uncertain_significance	0.039	0.637	0.818	0.947917	3.01	-4.45	-4.99	0.631057	0.258179	0.7768	23.6	0.987022	0.9527	0.673	0.61785	0.327494
CACNA1H-R1823C	idiopathic generalized epilepsy;hyperaldosteronism, familial, type iv,Idiopathic generalized epilepsy	Uncertain_significance	0.048	0.993	1	0.746653	1.545	-2.98	-4.1	0.65896	0.482102	0.7802	25.1	0.662859	0.9035	0.594	0.467311	0.260571
CACNA1H-R1823H	idiopathic generalized epilepsy;hyperaldosteronism, familial, type iv	Uncertain_significance	0.311	0.36	0.449	0.998904	-0.215	0.05	-4.06	0.346806	0.287251	0.0019	17.6	0.128467	0.7032	0.281	0.407436	-0.462502
CACNA1H-R1871Q	-	Benign	0.491	0.007	0.164	1	1.725	-0.63	-3.94	NA	0.128782	-0.3973	12.73	0.00209731	0.2642	0.284	0.339951	-0.729828
CACNA1H-R1871W	idiopathic generalized epilepsy;hyperaldosteronism, familial, type iv	Uncertain_significance	0.001	0.446	0.995	1	2.42	-5.02	-4.08	0.693493	0.456429	0.3349	23.3	0.537336	0.893	0.322	0.456936	-0.0818377
CACNA1H-R1892H	-	Benign	0.12	0.075	0.696	1	0.345	-0.32	-4.02	0.230569	0.100308	0.1811	6.551	0.0104676	0.7479	0.289	0.418812	-0.867638
CACNA1H-R1892L	-	Benign	0.333	0	0	1	0	-0.54	-3.97	NA	0.100531	-0.1169	4.412	0.00263575	0.503	0.299	0.425527	-1.19154
CACNA1H-R1893Q	hyperaldosteronism, familial, type iv;idiopathic generalized epilepsy,Idiopathic generalized epilepsy	Uncertain_significance	0.387	0.001	0.001	1	1.355	-0.63	-4.04	0.22717	0.075213	0.1321	5.04	0.0215945	0.5713	0.206	0.41301	-1.39444
CACNA1H-R1893W	idiopathic generalized epilepsy;hyperaldosteronism, familial, type iv,Idiopathic generalized epilepsy	Uncertain_significance	0.154	0	0	1	1.355	-1.04	-4.13	0.375733	0.064791	0.146	0.093	0.0576771	0.6644	0.372	0.46265	-1.80717
CACNA1H-R1917C	-	Benign	0.001	0.719	0.999	0.70344	2.545	-4.88	-4.48	NA	0.223979	0.5184	25.5	0.138779	0.9297	0.398	0.642926	0.26818
CACNA1H-R1946C	-	Benign	0.08	0.001	0	1	-0.895	-1.01	-4.08	NA	0.236458	-0.0293	15.91	0.0395135	0.7205	0.337	0.252973	-1.09894
CACNA1H-R1990S	hyperaldosteronism, familial, type iv;idiopathic generalized epilepsy,Idiopathic generalized epilepsy	Uncertain_significance	0.757	0.002	0.001	1	1.385	-0.66	-3.89	0.620535	0.175654	-0.224	4.55	0.0970466	0.6732	0.366	0.419361	-1.14491
CACNA1H-R2001Q	-	Benign	0.352	0.002	0.003	1	0.77	-0.68	-4.14	0.345635	0.062556	-0.0061	0.294	0.00374584	0.7134	0.227	0.354154	-1.35291
CACNA1H-R2001W	idiopathic generalized epilepsy;hyperaldosteronism, familial, type iv	Uncertain_significance	0.049	0.353	0.978	1	2.015	-1.56	-4.24	0.480021	0.267333	0.4583	19.01	0.0683755	0.9035	0.361	0.396774	-0.194392
CACNA1H-R2005C	-	Benign	0.052	0.001	0.001	1	1.89	-3.89	-4.3	NA	0.130578	-0.1761	7.549	0.0291474	0.3681	0.263	0.367928	-1.31646
CACNA1H-R2005H	idiopathic generalized epilepsy;hyperaldosteronism, familial, type iv,Idiopathic generalized epilepsy	Uncertain_significance	0.095	0.001	0	1	0.995	-1.61	-4.23	0.278619	0.09472	0.0799	4.066	0.107168	0.824	0.256	0.344835	-1.1089
CACNA1H-R2005Q	Hyperaldosteronism, familial, type IV (HALD4)	Uncertain_significance	0.031	0.001	0.003	1	2.86	-2.52	-5.39	0.477062	0.109848	0.5851	17.48	0.127776	0.9006	0.251	0.463219	-0.598723
CACNA1H-R2005W	Idiopathic generalized epilepsy	Uncertain_significance	0	0.001	0.002	1	2.86	-5.86	-5.44	0.541064	0.19058	0.3971	18.55	0.193609	0.905	0.383	0.566547	-0.98823
CACNA1H-R2011Q	hyperaldosteronism, familial, type iv;idiopathic generalized epilepsy|epilepsy, childhood absence 6;hyperaldosteronism, familial, type iv,Hyperaldosteronism, familial, type IV (HALD4)	Uncertain_significance	0.031	0.001	0.003	1	2.86	-2.52	-5.39	0.477062	0.109848	0.5851	17.48	0.127776	0.9006	0.251	0.463219	-0.598723
CACNA1H-R2011W	hyperaldosteronism, familial, type iv;idiopathic generalized epilepsy,Idiopathic generalized epilepsy	Uncertain_significance	0	0.001	0.002	1	2.86	-5.86	-5.44	0.541064	0.19058	0.3971	18.55	0.193609	0.905	0.383	0.566547	-0.98823
CACNA1H-R2015K	hyperaldosteronism, familial, type iv;idiopathic generalized epilepsy	Uncertain_significance	0	0.185	0.533	0.99444	2.945	-2.08	-6.48	0.272491	0.711623	1.0624	22.9	0.860636	0.9845	0.397	0.635334	0.155353
CACNA1H-R2060H	-	Benign	0.25	0.001	0.002	1	1.155	-0.9	-4.1	NA	0.252871	-0.4574	9.627	0.0014121	0.0372	0.332	0.290467	-1.12219
CACNA1H-R2063W	idiopathic generalized epilepsy;hyperaldosteronism, familial, type iv	Uncertain_significance	0.048	0.005	0.022	1	2.425	-2.24	-4.25	0.317623	0.340421	0.1415	12.45	0.0640662	0.7994	0.257	0.390359	-1.0598
CACNA1H-R2068H	idiopathic generalized epilepsy;hyperaldosteronism, familial, type iv	Uncertain_significance	0.457	0.001	0.001	1	0.915	0.62	-4.03	0.139069	0.252126	-0.0463	10.56	0.0436868	0.7219	0.227	0.509775	-0.999537
CACNA1H-R2070C	idiopathic generalized epilepsy;hyperaldosteronism, familial, type iv,Idiopathic generalized epilepsy	Uncertain_significance	0.004	0.556	0.997	0.935213	2.38	-2.99	-4.15	0.332751	0.408551	0.4795	23.3	0.935368	0.9239	0.33	0.640947	-0.253882
CACNA1H-R2077C	hyperaldosteronism, familial, type iv;idiopathic generalized epilepsy	Uncertain_significance	0.017	0.005	0.028	0.981158	1.12	-2.39	1.36	0.197965	0.322668	-1.0561	17.71	0.163421	0.0523	0.086	0.437572	-0.601451
CACNA1H-R2077H	-	Benign	0.588	0	0	0.999982	-0.11	0.45	1.43	NA	0.102142	-1.0482	1.719	0.00183039	0	0.033	0.405626	-1.0903
CACNA1H-R2082W	hyperaldosteronism, familial, type iv;idiopathic generalized epilepsy,Idiopathic generalized epilepsy	Uncertain_significance	0.005	0.001	0.003	1	2.39	-3.27	1.34	0.117311	0.311404	-1.022	18.31	0.29217	0.1118	0.099	0.502752	-0.624696
CACNA1H-R2155Q	-	Benign	0.053	0.004	0.037	0.999758	2.57	-2.3	-5.63	0.318718	0.795104	0.761	23.1	0.12179	0.9104	0.332	0.343066	-0.410199
CACNA1H-R2182H	idiopathic generalized epilepsy;hyperaldosteronism, familial, type iv	Uncertain_significance	0.063	0.899	0.999	0.812896	2.3	-2.41	1.18	0.340821	0.56859	-0.807	24.2	0.230824	0.2427	0.148	0.788286	0.426399
CACNA1H-R2205W	hyperaldosteronism, familial, type iv;idiopathic generalized epilepsy	Uncertain_significance	0.001	0.003	0.014	1	1.935	-3.19	1.36	0.491425	0.263999	-0.976	14.67	0.303502	0.1432	0.11	0.735292	-0.63054
CACNA1H-R2218C	hyperaldosteronism, familial, type iv;idiopathic generalized epilepsy,Idiopathic generalized epilepsy	Uncertain_significance	0	0.997	1	0.972154	2.955	-5.68	1.06	0.687733	0.51609	-0.884	25	0.980939	0.2228	0.231	0.918201	0.243072
CACNA1H-R2218H	-	Benign	0	0.997	1	0.761881	2.955	-3.54	1.07	0.772603	0.787776	-0.8446	25.6	0.0545011	0.2767	0.282	0.8977	0.492975
CACNA1H-R2250C	idiopathic generalized epilepsy;hyperaldosteronism, familial, type iv,Idiopathic generalized epilepsy	Uncertain_significance	0.012	0.002	0.006	1	2.25	-2.03	1.31	0.433769	0.109531	-0.9917	23.6	0.039479	0.0996	0.089	0.585503	-0.132576
CACNA1H-R2250H	hyperaldosteronism, familial, type iv;idiopathic generalized epilepsy,Idiopathic generalized epilepsy	Uncertain_significance	0.031	0.004	0.006	1	2.25	-1.27	1.48	0.260281	0.255879	-0.9732	23.3	0.577025	0.0876	0.056	0.548131	-0.348864
CACNA1H-R2250S	hyperaldosteronism, familial, type iv;idiopathic generalized epilepsy,Idiopathic generalized epilepsy	Uncertain_significance	0.046	0.007	0.031	1	2.25	-0.76	1.38	0.220163	0.216992	-1.0407	21.4	0.793301	0.0606	0.091	0.542557	-0.331857
CACNA1H-R2257Q	hyperaldosteronism, familial, type iv;idiopathic generalized epilepsy	Uncertain_significance	0.032	0.074	0.892	0.999998	0.975	-1.23	-4.13	0.226498	0.091862	0.3343	22.6	0.0754574	0.8737	0.295	0.471193	-0.32068
CACNA1H-R2257W	idiopathic generalized epilepsy;hyperaldosteronism, familial, type iv,Idiopathic generalized epilepsy	Uncertain_significance	0.059	0.001	0.013	0.999974	0.975	-3.18	-4.22	0.181438	0.343118	0.3674	19.72	0.624326	0.894	0.392	0.570072	-0.744675
CACNA1H-R2322Q	idiopathic generalized epilepsy;hyperaldosteronism, familial, type iv	Uncertain_significance	0.758	0	0.001	1	0.255	-0.34	-4	0.509558	0.042703	0.0404	5.658	0.0137413	0.6485	0.254	0.2164	-1.66346
CACNA1H-R2322W	idiopathic generalized epilepsy;hyperaldosteronism, familial, type iv	Uncertain_significance	0.002	0	0.001	1	0.805	-1.37	-4.1	0.650327	0.18551	0.1468	16.26	0.20083	0.7573	0.361	0.228796	-0.768836
CACNA1H-R276Q	-	Benign	0.083	0.51	0.958	0.999003	0.685	0	-3.98	NA	0.087651	0.1503	23.8	0.0081894	0.5975	0.331	0.440639	-0.042244
CACNA1H-R276W	idiopathic generalized epilepsy;hyperaldosteronism, familial, type iv,Idiopathic generalized epilepsy	Uncertain_significance	0.003	0.94	0.999	0.991077	1.455	-3.23	-4.07	0.300149	0.399658	0.345	24.4	0.127543	0.8762	0.486	0.549742	-0.0723418
CACNA1H-R295Q	hyperaldosteronism, familial, type iv;idiopathic generalized epilepsy	Uncertain_significance	0.144	0.973	1	0.934055	1.415	-2.65	-4.07	0.172395	0.673297	0.4838	24.2	0.764028	0.9011	0.489	0.72426	0.384603
CACNA1H-R334H	idiopathic generalized epilepsy;hyperaldosteronism, familial, type iv,Idiopathic generalized epilepsy	Uncertain_significance	0.117	0.001	0.001	1	0.73	-0.47	-4.02	0.150929	0.090888	-0.2828	0.052	0.120503	0.6666	0.289	0.361454	-1.87155
CACNA1H-R428W	idiopathic generalized epilepsy;hyperaldosteronism, familial, type iv,Idiopathic generalized epilepsy	Uncertain_significance	0	0.998	1	0.523036	3.135	-7.57	-4.39	0.805491	0.658286	1.0725	27.1	0.997225	0.9426	0.581	0.832239	0.405895
CACNA1H-R437Q	-	Benign	0.043	0.991	1	0.803298	3.145	-3.81	-4.54	0.737567	0.908279	1.1924	31	0.324599	0.9581	0.68	0.74785	0.7339
CACNA1H-R437W	not provided|idiopathic generalized epilepsy;hyperaldosteronism, familial, type iv,Idiopathic generalized epilepsy	Uncertain_significance	0	0.998	1	0.879644	3.145	-7.62	-4.62	0.849535	0.775698	1.123	28.1	0.931857	0.9534	0.704	0.840615	0.539208
CACNA1H-R439C	hyperaldosteronism, familial, type iv;idiopathic generalized epilepsy	Uncertain_significance	0	0.828	1	0.993733	3.135	-7.55	-4.42	0.685842	0.712322	1.0582	28.4	0.981224	0.9416	0.629	0.775448	0.243436
CACNA1H-R439H	idiopathic generalized epilepsy;hyperaldosteronism, familial, type iv,Idiopathic generalized epilepsy	Uncertain_significance	0.001	0.828	1	0.670283	3.135	-4.73	-4.4	0.662257	0.915831	0.9882	28.7	0.620767	0.9441	0.566	0.725594	0.313847
CACNA1H-R469C	idiopathic generalized epilepsy;hyperaldosteronism, familial, type iv,Idiopathic generalized epilepsy	Uncertain_significance	0.013	0.996	1	0.991437	2.4	-6.91	-4.51	0.706931	0.541097	1.0607	24.9	0.910762	0.9432	0.786	0.815224	0.434538
CACNA1H-R477C	-	Benign	0.002	0.94	1	0.973462	2.77	-4.45	-4.2	0.588481	0.395363	1.0012	24.5	0.297303	0.9141	0.618	0.796801	0.336604
CACNA1H-R481C	idiopathic generalized epilepsy;hyperaldosteronism, familial, type iv	Uncertain_significance	0.036	0.269	0.98	1	2.14	-1.51	-4.12	0.590982	0.187054	0.1898	22.2	0.121314	0.7723	0.485	0.62384	0.0229674
CACNA1H-R485C	hyperaldosteronism, familial, type iv;idiopathic generalized epilepsy,Idiopathic generalized epilepsy	Uncertain_significance	0	0.719	0.999	0.930614	2.815	-5.06	-4.33	0.750804	0.595509	1.0056	27.1	0.433787	0.9109	0.658	0.717845	0.35363
CACNA1H-R487H	idiopathic generalized epilepsy;hyperaldosteronism, familial, type iv,Idiopathic generalized epilepsy	Uncertain_significance	0.129	0.001	0.004	0.996662	1.355	-1.8	-4.12	0.051901	0.225572	-0.0184	21.1	0.0200408	0.738	0.196	0.449281	-0.42928
CACNA1H-R503H	-	Benign	0.095	0.747	0.998	1	2.015	-1.48	-4.07	0.252102	0.316183	0.2675	22.1	0.0211676	0.8929	0.297	0.536047	0.0137499
CACNA1H-R505C	-	Benign	0.036	0.548	0.997	1	2.19	-2.23	-4.22	NA	0.272843	0.2675	22.3	0.0188407	0.7944	0.401	0.482395	-0.312056
CACNA1H-R506G	-	Benign	0.389	0.046	0.199	1	2.47	-1.68	-4.13	0.528998	0.31582	0.2512	12.94	0.0315744	0.85	0.369	0.451269	-0.301773
CACNA1H-R506Q	-	Benign	0.594	0.002	0.007	1	1.66	-1.25	-4.1	0.496375	0.116686	0.0193	13.95	0.0120426	0.8173	0.226	0.425359	-0.472539
CACNA1H-R506W	hyperaldosteronism, familial, type iv;idiopathic generalized epilepsy	Uncertain_significance	0.018	0.001	0.004	1	2.815	-3.23	-4.18	0.690467	0.466188	0.1841	19.08	0.659182	0.8775	0.368	0.501013	-0.185832
CACNA1H-R537C	idiopathic generalized epilepsy;hyperaldosteronism, familial, type iv,Idiopathic generalized epilepsy	Uncertain_significance	0	0.858	0.999	0.870571	2.19	-4.23	-4.25	0.493196	0.442246	0.6876	24.9	0.645402	0.9364	0.491	0.742189	0.320851
CACNA1H-R537H	not provided	Uncertain_significance	0.028	0.017	0.241	0.981404	1.845	-2.42	-4.21	0.216462	0.184774	0.4391	22.6	0.316685	0.9294	0.402	0.697984	0.0665222
CACNA1H-R552Q	-	Benign	0.638	0.002	0.007	1	2.14	-0.08	-4.02	0.645195	0.073458	-0.1043	9.321	0.00473718	0.7317	0.15	0.686627	-0.984381
CACNA1H-R590Q	idiopathic generalized epilepsy;hyperaldosteronism, familial, type iv,Idiopathic generalized epilepsy	Uncertain_significance	0.194	0.001	0	1	1.4	-0.16	-3.98	0.33914	0.062126	-0.0112	6.529	0.00687369	0.8035	0.299	0.430184	-1.20073
CACNA1H-R590W	idiopathic generalized epilepsy;hyperaldosteronism, familial, type iv,Idiopathic generalized epilepsy	Uncertain_significance	0.012	0.249	0.946	1	2.3	-2.65	-4.07	0.510613	0.200676	0.1942	22.6	0.18494	0.8403	0.351	0.488303	-0.44707
CACNA1H-R603T	hyperaldosteronism, familial, type iv;idiopathic generalized epilepsy	Uncertain_significance	0.091	0.015	0.016	0.999172	0.55	-0.56	-4	0.507312	0.051713	-0.041	14.39	0.100678	0.7312	0.392	0.721357	-0.887006
CACNA1H-R705C	idiopathic generalized epilepsy;hyperaldosteronism, familial, type iv,Idiopathic generalized epilepsy	Uncertain_significance	0.006	0.27	0.968	0.999973	1.935	-3.44	-4.09	0.780014	0.161699	0.2582	14.29	0.216059	0.8086	0.287	0.435427	-0.734743
CACNA1H-R705H	hyperaldosteronism, familial, type iv;idiopathic generalized epilepsy,Idiopathic generalized epilepsy	Uncertain_significance	0.197	0.107	0.832	1	0.84	-1.28	-4.04	0.427275	0.097497	0.0048	10.23	0.0339458	0.6993	0.218	0.415661	-0.567958
CACNA1H-R725C	idiopathic generalized epilepsy;hyperaldosteronism, familial, type iv,Idiopathic generalized epilepsy	Uncertain_significance	0.018	0.232	0.991	1	1.1	-2.78	-4.01	0.445628	0.342716	0.0775	18.98	0.160632	0.73	0.27	0.291831	-0.567527
CACNA1H-R735W	-	Benign	0.004	0.549	0.998	1	2.765	-3.19	-4.15	0.592605	0.308439	0.4003	23.3	0.168247	0.8428	0.385	0.303667	-0.227288
CACNA1H-R739C	idiopathic generalized epilepsy;hyperaldosteronism, familial, type iv|not provided,Idiopathic generalized epilepsy	Uncertain_significance	0.208	0.001	0.003	0.990963	1.125	-1.53	-4.06	0.140952	0.128257	-0.0636	13.64	0.0812712	0.7152	0.184	0.319483	-0.93135
CACNA1H-R739H	-	Benign	0.595	0	0	1	0.62	-0.25	-4.02	0.076353	0.052695	-0.3676	0.303	0.0141213	0.6301	0.229	0.309441	-1.53929
CACNA1H-R739L	idiopathic generalized epilepsy;hyperaldosteronism, familial, type iv,Idiopathic generalized epilepsy	Uncertain_significance	0.772	0.03	0.072	1	1.615	-0.61	-3.99	0.260363	0.109818	-0.23	0.302	0.0705769	0.6667	0.248	0.317777	-1.47609
CACNA1H-R744Q	epilepsy,,epilepsy, childhood absence 6 (eca6)	Pathogenic/likely_pathogenic	1	0	0.001	0.999565	-1.85	0.65	-3.92	0.160257	0.045815	-0.4538	9.091	0.0243035	0.4158	0.493	0.484708	-1.34357
CACNA1H-R747C	hyperaldosteronism, familial, type iv;idiopathic generalized epilepsy,Idiopathic generalized epilepsy	Uncertain_significance	0.024	0.005	0.277	1	0.55	-0.63	-4.1	0.209531	0.148202	-0.1217	8.554	0.0231839	0.5266	0.268	0.476784	-1.09783
CACNA1H-R747H	idiopathic generalized epilepsy;hyperaldosteronism, familial, type iv,Idiopathic generalized epilepsy	Uncertain_significance	0.348	0	0	1	-0.205	0.66	-4.07	0.141229	0.106295	-0.2955	8.093	0.0328603	0.5764	0.199	0.470435	-1.43629
CACNA1H-R761Q	idiopathic generalized epilepsy;hyperaldosteronism, familial, type iv,Idiopathic generalized epilepsy	Uncertain_significance	0.18	0.001	0.001	1	0.475	-0.7	-4.02	0.153444	0.099224	-0.0408	4.317	0.0523211	0.742	0.212	0.539861	-1.13104
CACNA1H-R762W	hyperaldosteronism, familial, type iv;idiopathic generalized epilepsy,Idiopathic generalized epilepsy	Uncertain_significance	0.034	0.003	0.033	1	2	-2.8	-4.15	0.536643	0.303508	0.1924	16.98	0.925341	0.8788	0.444	0.643094	-0.493343
CACNA1H-R777C	idiopathic generalized epilepsy;hyperaldosteronism, familial, type iv|epilepsy, childhood absence 6;hyperaldosteronism, familial, type iv,Hyperaldosteronism, familial, type IV (HALD4)	Uncertain_significance	0.044	0.003	0.004	1	2.075	-1.65	-4.19	0.6736	0.276344	0.0419	19.6	0.0137445	0.7514	0.351	0.49214	-0.53255
CACNA1H-R788C	-	Benign	0.033	0.005	0.018	0.999999	2.2	-4.72	-4.18	NA	0.142393	-0.3366	17.31	0.0325003	0.0974	0.36	0.441677	-0.68361
CACNA1H-R788H	hyperaldosteronism, familial, type iv;idiopathic generalized epilepsy	Uncertain_significance	0.045	0.005	0.018	1	2.89	-2.88	-4.14	0.16653	0.269318	0.5132	14.73	0.210148	0.8971	0.475	0.399248	-0.200354
CACNA1H-R797C	idiopathic generalized epilepsy;hyperaldosteronism, familial, type iv,Idiopathic generalized epilepsy	Uncertain_significance	0.001	0.974	1	0.999951	3.445	-7.56	-4.42	0.598981	0.663848	1.0782	25.8	0.999081	0.9346	0.802	0.66301	0.525717
CACNA1H-R797H	hyperaldosteronism, familial, type iv;idiopathic generalized epilepsy	Uncertain_significance	0.061	0.974	1	0.985545	3.445	-4.65	-4.42	0.352339	0.84216	0.8866	28.6	0.961895	0.8984	0.745	0.606052	0.618118
CACNA1H-R854Q	-	Benign	0.201	0.085	0.672	0.993031	1.005	-1.94	-5.2	0.201446	0.15661	0.3918	16.6	0.0309113	0.816	0.368	0.318054	-0.644297
CACNA1H-R884C	not provided	Uncertain_significance	0	0.999	1	0.999837	3.955	-7.75	-5.03	0.827209	0.434992	1.0495	25	0.999129	0.9794	0.849	0.884066	0.580849
CACNA1H-R896H	hyperaldosteronism, familial, type iv;idiopathic generalized epilepsy	Uncertain_significance	0.021	0.999	1	0.999573	3.35	-4.85	-5.12	0.940335	0.926941	1.0466	27.1	0.983222	0.9793	0.908	0.861235	0.87221
CACNA1H-R902Q	hyperaldosteronism, familial, type iv;idiopathic generalized epilepsy,Idiopathic generalized epilepsy	Uncertain_significance	0.563	0.998	1	0.99307	0.635	-0.78	-5.14	0.674755	0.903775	1.0245	24.6	0.155398	0.9427	0.663	0.781646	0.448379
CACNA1H-R902W	idiopathic generalized epilepsy;hyperaldosteronism, familial, type iv,Idiopathic generalized epilepsy	Uncertain_significance	0	1	1	0.983077	3.68	-5.82	-5.23	0.738203	0.597318	1.0808	25.7	0.988964	0.979	0.791	0.867801	0.568392
CACNA1H-R903H	not provided|idiopathic generalized epilepsy;hyperaldosteronism, familial, type iv,Idiopathic generalized epilepsy	Uncertain_significance	0.004	0.999	1	0.98337	2.68	-4.86	-4.95	0.791775	0.903773	1.1119	29.3	0.999105	0.9626	0.769	0.827818	0.789007
CACNA1H-S1073C	idiopathic generalized epilepsy;hyperaldosteronism, familial, type iv	Uncertain_significance	0.053	0.315	0.845	0.992107	0.345	-1.47	-4.07	0.233494	0.726346	0.2578	20.5	0.54617	0.7906	0.293	0.303788	0.147636
CACNA1H-S1073F	idiopathic generalized epilepsy;hyperaldosteronism, familial, type iv,Idiopathic generalized epilepsy	Uncertain_significance	0.049	0.185	0.845	0.973994	0.345	-1.91	-4.06	0.267971	0.581583	0.2258	20.8	0.214579	0.7692	0.294	0.290796	0.115441
CACNA1H-S1091L	hyperaldosteronism, familial, type iv;idiopathic generalized epilepsy	Uncertain_significance	0.006	0.001	0.001	0.95424	2.565	-3.2	-1.74	0.214375	0.627361	-0.189	21.3	0.829691	0.4745	0.275	0.436296	-0.425127
CACNA1H-S1147G	-	Benign	0.003	0.622	0.9	0.563559	2.865	-3.51	-1.89	NA	0.875256	0.637	26.2	0.13832	0.74	0.421	0.774096	0.502704
CACNA1H-S1174G	idiopathic generalized epilepsy;hyperaldosteronism, familial, type iv,Idiopathic generalized epilepsy	Uncertain_significance	0.075	0.366	0.817	0.996115	2.21	-2.1	-1.77	0.522302	0.274607	-0.576	20.8	0.356433	0.6255	0.275	0.752765	-0.169256
CACNA1H-S1198F	idiopathic generalized epilepsy;hyperaldosteronism, familial, type iv	Uncertain_significance	0.003	0.618	0.99	0.951932	3.2	-4.07	-4.17	0.595404	0.308651	0.4563	24.4	0.80098	0.9275	0.435	0.786272	0.296774
CACNA1H-S1234R	idiopathic generalized epilepsy;hyperaldosteronism, familial, type iv,Idiopathic generalized epilepsy	Uncertain_significance	0.04	0.124	0.393	0.92021	2.765	-1.68	-4	0.714847	0.136086	0.0235	12.48	0.314133	0.807	0.325	0.453135	-0.637188
CACNA1H-S1246L	idiopathic generalized epilepsy;hyperaldosteronism, familial, type iv|not provided,Idiopathic generalized epilepsy	Uncertain_significance	0.668	0	0	0.995226	-1.1	0.27	-3.93	0.383409	0.043318	-0.2613	16.81	0.0173525	0.5796	0.284	0.316145	-1.17101
CACNA1H-S1246W	idiopathic generalized epilepsy;hyperaldosteronism, familial, type iv,Idiopathic generalized epilepsy	Uncertain_significance	0.186	0.037	0.578	0.940461	0.55	-1.64	-4.05	0.510598	0.456441	-0.1919	22.6	0.213446	0.686	0.394	0.343513	-0.778004
CACNA1H-S1286C	idiopathic generalized epilepsy;hyperaldosteronism, familial, type iv,Idiopathic generalized epilepsy	Uncertain_significance	0.077	0.497	0.836	0.992332	1.405	-0.36	-3.98	0.238763	0.08359	0.2916	14.59	0.160965	0.8162	0.399	0.320271	-0.409662
CACNA1H-S1322N	idiopathic generalized epilepsy;hyperaldosteronism, familial, type iv,Idiopathic generalized epilepsy	Uncertain_significance	0.001	0.811	0.988	0.999901	3.58	-2.84	-4.43	0.276837	0.926623	1.0651	25	0.987984	0.9298	0.728	0.619215	0.521185
CACNA1H-S1612L	idiopathic generalized epilepsy;hyperaldosteronism, familial, type iv,Idiopathic generalized epilepsy	Uncertain_significance	0.115	0.075	0.2	0.999986	NA	-3.52	-4.04	0.081067	0.256659	0.0983	17.89	0.359956	0.6823	0.321	0.418946	-0.617356
CACNA1H-S1644L	idiopathic generalized epilepsy;hyperaldosteronism, familial, type iv,Idiopathic generalized epilepsy	Uncertain_significance	0.762	0.029	0.061	0.646017	2.135	-1.45	-4.37	0.081617	0.816709	0.9109	22.6	0.392873	0.8208	0.481	0.426151	0.0979043
CACNA1H-S1890R	not provided	Uncertain_significance	0.442	0.001	0.003	1	0.695	-1	-4.01	0.519967	0.050647	-0.0954	0.172	0.101121	0.6507	0.345	0.421185	-1.78018
CACNA1H-S1920L	Idiopathic generalized epilepsy	Uncertain_significance	0.001	0.032	0.553	0.912664	2.69	-4.27	-5.88	0.697761	0.339532	0.9055	23.1	0.903167	0.9781	0.428	0.689141	0.144171
CACNA1H-S1922F	hyperaldosteronism, familial, type iv;idiopathic generalized epilepsy,Idiopathic generalized epilepsy	Uncertain_significance	0.001	0.809	0.988	0.701432	2.57	-4.29	-4.51	0.495171	0.431552	0.5298	25.5	0.983612	0.9501	0.506	0.768683	0.380975
CACNA1H-S1926L	idiopathic generalized epilepsy;hyperaldosteronism, familial, type iv,Idiopathic generalized epilepsy	Uncertain_significance	0.001	0.032	0.553	0.912664	2.69	-4.27	-5.88	0.697761	0.339532	0.9055	23.1	0.903167	0.9781	0.428	0.689141	0.144171
CACNA1H-S1926P	hyperaldosteronism, familial, type iv;idiopathic generalized epilepsy	Uncertain_significance	0.035	0.832	0.994	0.977702	2.69	-4.03	-5.87	0.695562	0.835863	0.8972	26.7	0.919631	0.98	0.513	0.67957	0.290389
CACNA1H-S196L	hyperaldosteronism,,hyperaldosteronism, familial, 4 (hald4)	Pathogenic/likely_pathogenic	0.001	0.998	1	0.997737	2.88	-5.5	-4.5	0.468788	0.926777	1.1034	26.1	0.997454	0.9528	0.898	0.880962	0.659444
CACNA1H-S1975F	-	Benign	0.107	0.28	0.679	1	1.245	-2.58	-4.04	0.418502	0.526983	0.319	16.19	0.0654853	0.8257	0.355	0.362382	-0.404958
CACNA1H-S1991R	hyperaldosteronism, familial, type iv;idiopathic generalized epilepsy,Idiopathic generalized epilepsy	Uncertain_significance	0.267	0	0	1	1.04	-1.27	-4.03	0.312805	0.125267	0.1865	9.463	0.638755	0.7257	0.233	0.42091	-0.865943
CACNA1H-S1999F	hyperaldosteronism, familial, type iv;idiopathic generalized epilepsy,Idiopathic generalized epilepsy	Uncertain_significance	0.003	0.28	0.41	0.981996	1.995	-1.52	-4.03	0.336968	0.240304	0.2595	20.8	0.798683	0.8484	0.339	0.446894	-0.403206
CACNA1H-S2008I	not provided|hyperaldosteronism, familial, type iv;idiopathic generalized epilepsy|not specified,Idiopathic generalized epilepsy	Uncertain_significance	0.073	0.001	0.001	1	1.75	-2.37	-4.39	0.345425	0.123744	-0.0141	11.63	0.045585	0.7911	0.272	0.533031	-0.893028
CACNA1H-S2030G	idiopathic generalized epilepsy;hyperaldosteronism, familial, type iv	Uncertain_significance	1	0	0	1	-2.445	-0.3	-3.99	0.163201	0.030367	0.0537	0.031	0.077312	0.6551	0.298	0.250231	-1.82745
CACNA1H-S2066T	idiopathic generalized epilepsy;hyperaldosteronism, familial, type iv|seizures,Idiopathic generalized epilepsy	Uncertain_significance	0.058	0.073	0.156	1	2.42	-1.55	-4.28	0.200022	0.490009	0.2649	15.7	0.215698	0.8563	0.296	0.549756	-0.218372
CACNA1H-S2080T	hyperaldosteronism, familial, type iv;idiopathic generalized epilepsy	Uncertain_significance	0.209	0.018	0.118	1	2.365	-0.55	1.3	0.146764	0.119312	-1.008	10.48	0.127154	0.0904	0.025	0.543634	-0.757778
CACNA1H-S2094W	idiopathic generalized epilepsy;hyperaldosteronism, familial, type iv,Idiopathic generalized epilepsy	Uncertain_significance	0.002	0.366	0.888	0.999998	1.495	-2.74	-4.13	0.70714	0.339951	0.3981	16.86	0.932617	0.8947	0.332	0.421111	-0.243682
CACNA1H-S2157L	hyperaldosteronism, familial, type iv;idiopathic generalized epilepsy,Idiopathic generalized epilepsy	Uncertain_significance	0.043	0.001	0.001	1	1.695	-3.38	-5.2	0.369994	0.192091	0.428	0.535	0.0642282	0.8874	0.317	0.484578	-1.22987
CACNA1H-S2162I	idiopathic generalized epilepsy;hyperaldosteronism, familial, type iv,Idiopathic generalized epilepsy	Uncertain_significance	0.061	0.01	0.068	1	2.02	-2.12	-4.25	0.793425	0.140453	0.126	7.379	0.0248718	0.7653	0.303	0.459623	-0.883664
CACNA1H-S2193L	hyperaldosteronism, familial, type iv;idiopathic generalized epilepsy	Uncertain_significance	0	0.994	1	0.982299	2.955	-3.92	1.31	0.472018	0.824213	-0.9625	24.8	0.915878	0.2369	0.322	0.90436	0.52108
CACNA1H-S2231F	hyperaldosteronism, familial, type iv;idiopathic generalized epilepsy	Uncertain_significance	0.013	0.002	0.004	0.999965	1.59	-3.44	1.24	0.328017	0.094776	-1.0265	19.55	0.179209	0.0606	0.106	0.691395	-0.819126
CACNA1H-S2231Y	idiopathic generalized epilepsy;hyperaldosteronism, familial, type iv	Uncertain_significance	0.011	0.044	0.165	0.999981	1.59	-3.53	1.24	0.356657	0.183423	-1.0225	18.42	0.681483	0.0667	0.103	0.717518	-0.764478
CACNA1H-S2238L	not provided	Uncertain_significance	0.076	0	0	1	-0.755	-0.92	1.53	0.296142	0.089938	-1.0799	2.035	0.0547454	0.0367	0.058	0.549598	-1.40441
CACNA1H-S2255F	hyperaldosteronism, familial, type iv;idiopathic generalized epilepsy	Uncertain_significance	0.015	0.276	0.679	1	0.345	-2.1	0.81	0.411674	0.131742	-0.9875	16.52	0.251552	0.0932	0.064	0.461093	-0.625012
CACNA1H-S2295F	cerebral arteriovenous malformation;hand tremor;arteriovenous malformation;tremor,Cerebral arteriovenous malformation (BAVM)	Uncertain_significance	0	0.962	0.99	1	0.975	-1.02	-3.99	0.83653	0.102715	0.2612	19.5	0.491568	0.8744	0.305	0.400318	-0.491383
CACNA1H-S264G	hyperaldosteronism, familial, type iv;idiopathic generalized epilepsy,Idiopathic generalized epilepsy	Uncertain_significance	0.028	0.966	0.963	0.998405	0.315	-1.86	-4.05	0.287929	0.140997	0.4186	24.8	0.241929	0.8708	0.378	0.592054	-0.00228534
CACNA1H-S292T	hyperaldosteronism, familial, type iv;idiopathic generalized epilepsy	Uncertain_significance	0.02	0.996	0.999	0.847418	1.915	-2.69	-4.32	0.773561	0.824596	0.9789	25	0.932535	0.9373	0.61	0.702505	0.600829
CACNA1H-S29F	not provided	Uncertain_significance	0.044	0.001	0	1	0.69	-1.09	-4.12	0.928172	0.057355	0.0045	17.31	0.0597523	0.7442	0.259	0.875821	-0.955967
CACNA1H-S303L	not provided	Uncertain_significance	0.14	0.593	0.985	0.99946	1.68	-2.8	-4.16	0.47445	0.204353	0.4669	22.6	0.748865	0.8726	0.467	0.728836	0.127934
CACNA1H-S32T	-	Benign	0.281	0.002	0.004	1	1.1	-0.37	-4.1	0.950126	0.041021	-0.052	14.1	0.0408809	0.7395	0.138	0.857527	-1.11083
CACNA1H-S44F	idiopathic generalized epilepsy;hyperaldosteronism, familial, type iv,Idiopathic generalized epilepsy	Uncertain_significance	0.029	0.108	0.531	1	1.525	-1.88	-4.08	0.989428	0.061485	0.1312	19.27	0.332006	0.7269	0.256	0.8616	-0.658446
CACNA1H-S677L	-	Benign	0.102	0.624	0.992	0.878007	2.745	-2.07	-4.07	NA	0.83494	0.2586	24.1	0.0683062	0.8279	0.538	0.597068	0.232683
CACNA1H-S680N	idiopathic generalized epilepsy;hyperaldosteronism, familial, type iv,Idiopathic generalized epilepsy	Uncertain_significance	0.1	0.001	0	0.999957	1.455	-0.63	-4.09	0.40317	0.120244	0.0071	11.61	0.0261805	0.7681	0.276	0.533965	-0.933937
CACNA1H-S758G	idiopathic generalized epilepsy;hyperaldosteronism, familial, type iv,Idiopathic generalized epilepsy	Uncertain_significance	0.542	0.001	0	1	0.145	-0.43	-4.08	0.292867	0.062773	-0.024	1.04	0.165443	0.7274	0.229	0.549767	-1.21891
CACNA1H-S796N	idiopathic generalized epilepsy;hyperaldosteronism, familial, type iv,Idiopathic generalized epilepsy	Uncertain_significance	0.002	0.994	0.999	0.817933	3.465	-2.91	-4.43	0.697849	0.894598	1.1916	24.8	0.993557	0.9366	0.674	0.654623	0.600213
CACNA1H-S91R	idiopathic generalized epilepsy;hyperaldosteronism, familial, type iv,Idiopathic generalized epilepsy	Uncertain_significance	0.097	0.505	0.94	0.872094	1.4	-2.76	-3.97	0.860648	0.225787	0.3273	22.7	0.765308	0.8271	0.503	0.937839	-0.0105474
CACNA1H-S942T	idiopathic generalized epilepsy;hyperaldosteronism, familial, type iv	Uncertain_significance	0.257	0.977	0.985	0.946989	0.765	-1.64	-4.89	0.08029	0.937727	0.5939	24.2	0.92339	0.9044	0.495	0.772519	0.129636
CACNA1H-T1034M	hyperaldosteronism, familial, type iv;idiopathic generalized epilepsy,Idiopathic generalized epilepsy	Uncertain_significance	0.231	0.72	0.998	0.985742	2.505	-1.6	-4.1	0.315905	0.279105	0.6054	17.74	0.432453	0.9079	0.313	0.378699	0.0326184
CACNA1H-T1061S	hyperaldosteronism, familial, type iv;idiopathic generalized epilepsy	Uncertain_significance	0.448	0.525	0.951	0.965053	1.695	-1.54	-4.08	0.144734	0.657511	0.2681	22.5	0.680208	0.8173	0.447	0.426298	-0.0215759
CACNA1H-T1087I	idiopathic generalized epilepsy;hyperaldosteronism, familial, type iv,Idiopathic generalized epilepsy	Uncertain_significance	0.161	0.313	0.844	0.929534	1.885	-1.38	-1.39	0.108327	0.627659	0.1133	18.24	0.81123	0.5701	0.263	0.537022	0.371764
CACNA1H-T1336K	hyperaldosteronism, familial, type iv;idiopathic generalized epilepsy	Uncertain_significance	0	0.987	0.998	0.999868	4.765	-5.9	-5.18	0.576101	0.73931	1.0167	26.1	0.997675	0.983	0.917	0.71846	0.887227
CACNA1H-T1588A	hyperaldosteronism, familial, type iv;idiopathic generalized epilepsy,Idiopathic generalized epilepsy	Uncertain_significance	1	0.026	0.176	1	NA	0.33	-3.93	0.359899	0.097174	-0.1986	15.82	0.0373226	0.6226	0.295	0.584224	-0.777428
CACNA1H-T1588S	idiopathic generalized epilepsy;hyperaldosteronism, familial, type iv,Idiopathic generalized epilepsy	Uncertain_significance	0.501	0.258	0.767	1	NA	0.14	-3.95	0.495527	0.248915	0.0365	17.57	0.0416927	0.6813	0.253	0.591962	-0.601857
CACNA1H-T1606M	-	Benign	0.223	0.032	0.279	0.721132	NA	-1.98	-4.04	NA	0.224879	0.4741	14.39	0.0127684	0.734	0.499	0.417831	-0.346865
CACNA1H-T1955I	hyperaldosteronism, familial, type iv;idiopathic generalized epilepsy	Uncertain_significance	0.068	0.086	0.421	1	2.14	-2.12	-4.07	0.504487	0.086018	0.201	13.6	0.329478	0.8005	0.286	0.533259	-0.541479
CACNA1H-T2114A	hyperaldosteronism, familial, type iv;idiopathic generalized epilepsy	Uncertain_significance	0.883	0	0	1	-0.895	-0.04	-3.95	0.908516	0.02823	0.039	0.176	0.0188893	0.5533	0.246	0.46524	-1.71094
CACNA1H-T2114I	idiopathic generalized epilepsy;hyperaldosteronism, familial, type iv,Idiopathic generalized epilepsy	Uncertain_significance	0.278	0	0.002	1	0.345	-0.89	-4.04	0.859865	0.11686	-0.0446	7.21	0.0225899	0.6818	0.307	0.487694	-1.19019
CACNA1H-T2220M	Idiopathic generalized epilepsy	Uncertain_significance	0.048	0.086	0.431	1	1.525	-1.65	1.48	0.303156	0.125009	-0.9935	8.269	0.096308	0.0408	0.086	0.696821	-0.825486
CACNA1H-T2226M	idiopathic generalized epilepsy;hyperaldosteronism, familial, type iv,Idiopathic generalized epilepsy	Uncertain_significance	0.048	0.086	0.431	1	1.525	-1.65	1.48	0.303156	0.125009	-0.9935	8.269	0.096308	0.0408	0.086	0.696821	-0.825486
CACNA1H-T226M	hyperaldosteronism, familial, type iv;idiopathic generalized epilepsy	Uncertain_significance	0	0.999	1	0.945419	2.925	-5.35	-4.93	0.652389	0.704274	1.1217	24.6	0.988491	0.9657	0.805	0.897139	0.554532
CACNA1H-T2342I	idiopathic generalized epilepsy;hyperaldosteronism, familial, type iv	Uncertain_significance	0.003	0.011	0.08	1	0.805	-1.21	-4.06	0.591051	0.116981	-0.0601	11.5	0.107219	0.6957	0.159	0.405802	-1.00452
CACNA1H-T273I	idiopathic generalized epilepsy;hyperaldosteronism, familial, type iv,Idiopathic generalized epilepsy	Uncertain_significance	0.113	0.661	0.96	0.94204	2.16	-1.93	-4.13	0.253775	0.400629	0.4152	22.1	0.802858	0.884	0.406	0.611465	0.0897876
CACNA1H-T273S	-	Benign	0.932	0.022	0.019	0.994659	0.11	0.14	-3.97	0.132773	0.163877	-0.3803	12.01	0.0917507	0.6936	0.306	0.518872	-0.716243
CACNA1H-T610A	-	Benign	0.504	0	0	1	0.365	-0.13	-3.94	0.276903	0.052591	-0.1476	0.255	0.0190554	0.5011	0.275	0.547079	-1.67989
CACNA1H-T615M	-	Benign	0.021	0.998	1	0.978781	2.695	-4.35	-4.38	0.41603	0.645347	0.7856	24.7	0.289286	0.9532	0.602	0.733776	0.649152
CACNA1H-T731M	idiopathic generalized epilepsy;hyperaldosteronism, familial, type iv,Idiopathic generalized epilepsy	Uncertain_significance	0.002	0.996	1	0.864162	3.245	-3.79	-4.25	0.624083	0.587565	0.8086	24.2	0.818995	0.9401	0.487	0.602014	0.512994
CACNA1H-T743M	idiopathic generalized epilepsy;hyperaldosteronism, familial, type iv,Idiopathic generalized epilepsy	Uncertain_significance	0.23	0	0	0.999843	-2.14	-0.06	-4	0.170265	0.030314	-0.2407	14.76	0.0721148	0.5456	0.262	0.396658	-1.06312
CACNA1H-T781N	-	Benign	0.49	0.001	0.001	1	1.79	-0.85	-3.96	0.318904	0.141115	-0.0696	9.391	0.0507096	0.7452	0.129	0.529718	-0.842051
CACNA1H-T807M	idiopathic generalized epilepsy;hyperaldosteronism, familial, type iv	Uncertain_significance	0.001	0.998	1	0.999776	3.465	-5.82	-4.38	0.846613	0.676065	1.0678	24	0.917913	0.9287	0.819	0.674918	0.498455
CACNA1H-T822I	idiopathic generalized epilepsy;hyperaldosteronism, familial, type iv,Idiopathic generalized epilepsy	Uncertain_significance	0.016	0.997	1	0.999628	2.76	-5.5	-4.41	0.760002	0.804796	1.091	23.9	0.983132	0.9441	0.75	0.669635	0.55681
CACNA1H-T822S	not provided	Uncertain_significance	0.03	0.991	0.999	0.996195	1.71	-3.55	-4.4	0.725716	0.780682	1.0639	23.5	0.859692	0.9307	0.693	0.573716	0.337205
CACNA1H-T833A	not provided	Uncertain_significance	0.001	0.998	1	0.997809	2.67	-4.58	-5.15	0.814676	0.784295	1.0962	24.8	0.996207	0.9621	0.907	0.571313	0.568189
CACNA1H-T920M	-	Benign	1	0.003	0.006	0.880124	-1.815	5.04	-4.91	0.244995	0.113769	-0.0666	14.65	0.00408565	0.645	0.283	0.448262	-0.86971
CACNA1H-V105G	idiopathic generalized epilepsy;hyperaldosteronism, familial, type iv,Idiopathic generalized epilepsy	Uncertain_significance	0.081	0.422	0.808	0.996199	1.04	-5.35	-4.26	0.844956	0.789846	0.9224	24.7	0.415335	0.8979	0.796	0.779422	0.299097
CACNA1H-V105M	idiopathic generalized epilepsy;hyperaldosteronism, familial, type iv,Idiopathic generalized epilepsy	Uncertain_significance	0.003	0.539	0.96	0.998102	1.04	-2.03	-4.49	0.806135	0.20814	0.5946	23.1	0.830988	0.9046	0.47	0.848959	-0.0734121
CACNA1H-V1060M	hyperaldosteronism, familial, type iv;idiopathic generalized epilepsy	Uncertain_significance	0.402	0.023	0.487	0.999981	-0.09	-0.08	-4.05	0.106638	0.079097	-0.1612	2.263	0.0253583	0.6481	0.217	0.275845	-0.86152
CACNA1H-V126I	idiopathic generalized epilepsy;hyperaldosteronism, familial, type iv,Idiopathic generalized epilepsy	Uncertain_significance	1	0.012	0.251	0.997937	0.405	0.12	-3.94	0.425941	0.208256	-0.0855	13.08	0.074675	0.6481	0.307	0.562875	-0.444503
CACNA1H-V1285I	idiopathic generalized epilepsy;hyperaldosteronism, familial, type iv,Idiopathic generalized epilepsy	Uncertain_significance	0.421	0.001	0.002	0.999994	1.22	-0.04	-4.02	0.150041	0.098563	-0.0374	5.312	0.0542616	0.7422	0.106	0.309379	-0.897972
CACNA1H-V1302I	idiopathic generalized epilepsy;hyperaldosteronism, familial, type iv	Uncertain_significance	0.147	0.002	0.007	0.969664	2.78	-0.82	-4.4	0.055214	0.451298	0.4432	18.19	0.0779844	0.8487	0.299	0.403405	-0.193491
CACNA1H-V1309I	-	Benign	1	0.002	0.001	0.909044	-2.615	0.84	-4.37	0.219865	0.107468	-0.2631	11.14	0.012164	0.5163	0.303	0.435767	-0.932157
CACNA1H-V1330I	-	Benign	0.3	0.027	0.068	0.976573	0.77	-0.22	-4.37	0.070773	0.283741	0.0617	16.07	0.0283127	0.7284	0.29	0.50563	-0.293565
CACNA1H-V1345L	idiopathic generalized epilepsy;hyperaldosteronism, familial, type iv,Idiopathic generalized epilepsy	Uncertain_significance	0.414	0.262	0.169	0.62163	-0.835	-1.34	-4.65	0.087947	0.506233	0.3397	17.47	0.0545838	0.7027	0.491	0.507417	-0.646972
CACNA1H-V1374M	not specified|hyperaldosteronism, familial, type iv;idiopathic generalized epilepsy,Idiopathic generalized epilepsy	Uncertain_significance	0.001	0.999	1	0.999521	2.345	-2.43	-4.44	0.283539	0.902737	1.0723	28.1	0.215418	0.9312	0.819	0.736807	0.66532
CACNA1H-V152I	hyperaldosteronism, familial, type iv;idiopathic generalized epilepsy	Uncertain_significance	0.163	0.01	0.006	0.822008	1.005	-0.6	-4.98	0.098044	0.275974	0.4517	17.69	0.232381	0.8176	0.282	0.403474	-0.382918
CACNA1H-V1542I	idiopathic generalized epilepsy;hyperaldosteronism, familial, type iv,Idiopathic generalized epilepsy	Uncertain_significance	0.001	0.642	0.887	0.999958	1.145	-0.87	-4.98	0.341051	0.883447	1.089	26.3	0.913635	0.9393	0.748	0.779081	0.469663
CACNA1H-V1553I	idiopathic generalized epilepsy;hyperaldosteronism, familial, type iv,Idiopathic generalized epilepsy	Uncertain_significance	0.026	0.746	0.942	0.999916	NA	-0.91	-5.24	0.47207	0.889095	1.0903	24.6	0.877928	0.9682	0.796	0.777233	0.61663
CACNA1H-V1629A	idiopathic generalized epilepsy;hyperaldosteronism, familial, type iv,Idiopathic generalized epilepsy	Uncertain_significance	0.002	0.009	0.004	0.939206	NA	-2.66	-4.41	0.225601	0.647067	0.4823	23.3	0.915865	0.8133	0.492	0.515718	-0.139552
CACNA1H-V1659E	hyperaldosteronism, familial, type iv;idiopathic generalized epilepsy	Uncertain_significance	0	0.965	0.992	0.999948	4.2	-5.97	-5.07	0.482538	0.827658	1.0614	29	0.996819	0.9778	0.98	0.645509	0.790477
CACNA1H-V179I	hyperaldosteronism, familial, type iv;idiopathic generalized epilepsy	Uncertain_significance	0.02	0.995	1	0.977341	2.57	-0.88	-5.12	0.756226	0.878064	1.1066	24	0.740692	0.9607	0.739	0.743969	0.663291
CACNA1H-V1838I	idiopathic generalized epilepsy;hyperaldosteronism, familial, type iv|not provided,Idiopathic generalized epilepsy	Uncertain_significance	1	0.007	0.003	0.992552	-1.12	0.48	-4.64	0.264137	0.05935	0.0324	0.848	0.0208713	0.5501	0.265	0.309669	-1.44112
CACNA1H-V1841M	hyperaldosteronism, familial, type iv;idiopathic generalized epilepsy,Idiopathic generalized epilepsy	Uncertain_significance	0.06	0.999	1	0.999982	1.045	-2.82	-4.81	0.78682	0.934556	1.0842	28.5	0.993963	0.9308	0.751	0.840262	0.658683
CACNA1H-V1937M	-	Benign	0.072	0.997	1	0.968009	2.485	-1.12	-4.25	0.316285	0.790276	0.5032	22.8	0.123749	0.9267	0.328	0.657453	0.292142
CACNA1H-V1951E	-	Pathogenic/likely_pathogenic	0.631	0.368	0.93	0.852616	2.125	-1.66	-4.03	0.42085	0.434512	0.056	21.2	0.132628	0.7328	0.455	0.426974	-0.528872
CACNA1H-V1968L	hyperaldosteronism, familial, type iv;idiopathic generalized epilepsy,Idiopathic generalized epilepsy	Uncertain_significance	0.094	0.004	0.003	1	1.3	-1.03	-4.9	0.626472	0.13447	0.0913	5.087	0.0127454	0.7756	0.241	0.376273	-1.08705
CACNA1H-V201M	idiopathic generalized epilepsy;hyperaldosteronism, familial, type iv	Uncertain_significance	0.017	0.999	1	0.991328	2.29	-2.74	-5.02	0.291835	0.921495	1.1099	25.7	0.937981	0.9534	0.717	0.896985	0.615462
CACNA1H-V2067A	idiopathic generalized epilepsy;hyperaldosteronism, familial, type iv	Uncertain_significance	0.264	0.002	0.001	1	1.73	-1.25	-4.22	0.310294	0.178839	0.0436	13.77	0.259931	0.7989	0.326	0.41406	-1.34135
CACNA1H-V2067I	idiopathic generalized epilepsy;hyperaldosteronism, familial, type iv,Idiopathic generalized epilepsy	Uncertain_significance	0.485	0.001	0.003	1	0.62	-0.26	-4.15	0.090985	0.119767	0.0459	0.003	0.0377143	0.7064	0.206	0.370666	-1.84267
CACNA1H-V2079I	idiopathic generalized epilepsy;hyperaldosteronism, familial, type iv,Idiopathic generalized epilepsy	Uncertain_significance	1	0.001	0.003	1	-1.04	-0.02	1.6	0.04797	0.046723	-0.9696	0.006	0.00868913	0.0242	0.019	0.470219	-1.21922
CACNA1H-V2263I	idiopathic generalized epilepsy;hyperaldosteronism, familial, type iv,Idiopathic generalized epilepsy	Uncertain_significance	0.245	0.003	0.014	1	0.975	0.19	-3.97	0.39219	0.075299	-0.1578	10.46	0.00921606	0.7015	0.172	0.511128	-1.16887
CACNA1H-V2353E	hyperaldosteronism, familial, type iv;idiopathic generalized epilepsy	Uncertain_significance	0.001	0.07	0.308	0.999996	0.975	-0.84	-4.25	0.836206	0.175173	0.1957	22.4	0.41412	0.7571	0.527	0.610546	-0.507137
CACNA1H-V2353M	-	Benign	0.076	0.007	0.037	1	0.975	-0.41	-4.25	0.636542	0.226012	0.0583	19.66	0.013184	0.6776	0.227	0.628713	-0.580483
CACNA1H-V240I	hyperaldosteronism, familial, type iv;idiopathic generalized epilepsy	Uncertain_significance	0.054	0.995	1	0.735115	1.35	-0.89	-5.12	0.185618	0.870687	1.1825	25.9	0.375867	0.9528	0.648	0.877552	0.646953
CACNA1H-V464M	idiopathic generalized epilepsy;hyperaldosteronism, familial, type iv,Idiopathic generalized epilepsy	Uncertain_significance	0.065	0.016	0.037	0.990816	1.735	-0.88	-4.14	0.331643	0.141534	0.268	23	0.0718773	0.7893	0.294	0.634254	-0.309397
CACNA1H-V664A	-	Benign	0.011	0.501	0.958	0.885105	2.485	-2.21	-4.07	NA	0.551467	-0.8259	24.2	0.0126983	0.0005	0.395	0.585121	0.152943
CACNA1H-V734I	idiopathic generalized epilepsy;hyperaldosteronism, familial, type iv,Idiopathic generalized epilepsy	Uncertain_significance	0.161	0.006	0.049	1	1.965	-0.35	-4	0.209668	0.098046	-0.1929	0.994	0.124006	0.6686	0.175	0.328593	-1.56324
CACNA1H-V780F	-	Benign	0.079	0.087	0.291	0.998891	1.04	-0.81	-4.02	0.443378	0.16363	0.0069	18.55	0.0200208	0.6781	0.35	0.516206	-0.588389
CACNA1H-V790M	-	Benign	0	0.998	1	0.96275	3.48	-2.91	-4.76	0.788311	0.906793	1.1052	26.1	0.186642	0.9541	0.715	0.746754	0.373282
CACNA1H-V812M	-	Benign	0.152	0.579	0.987	0.967052	2.635	-2.12	-4.43	0.533402	0.09373	0.4786	23.5	0.0695033	0.882	0.334	0.442081	-0.0367969
CACNA1H-V831M	epilepsy,,epilepsy, childhood absence 6 (eca6)	Pathogenic/likely_pathogenic	0.011	1	1	0.995568	3.13	-2.76	-5.25	0.760647	0.916787	1.0872	27.2	0.967859	0.97	0.924	0.738517	0.780317
CACNA1H-V869I	hyperaldosteronism, familial, type iv;idiopathic generalized epilepsy	Uncertain_significance	0.311	0.997	1	0.998423	0.095	-0.66	-4.82	0.263182	0.719657	0.8633	24.7	0.049615	0.8873	0.555	0.552636	0.263141
CACNA1H-V906M	hyperaldosteronism, familial, type iv;idiopathic generalized epilepsy	Uncertain_significance	0.026	0.986	1	0.842771	2.89	-2.78	-4.95	0.48585	0.814031	1.1867	26.1	0.840141	0.9434	0.68	0.804634	0.554956
CACNA1H-V978A	idiopathic generalized epilepsy;hyperaldosteronism, familial, type iv	Uncertain_significance	0.503	0.981	0.985	0.718762	0.735	-1.42	-4.34	0.101815	0.701744	0.7404	24.5	0.186327	0.8929	0.612	0.816311	0.158949
CACNA1H-W2154R	-	Benign	1	0	0	0.999998	-2.93	4.05	-2.66	0.898313	0.043053	-0.4352	6.556	0.0517823	0.2735	0.288	0.413464	-1.53904
CACNA1H-W2171R	idiopathic generalized epilepsy;hyperaldosteronism, familial, type iv,Idiopathic generalized epilepsy	Uncertain_significance	0.542	0	0	1	-1.3	0.81	-3.87	0.717427	0.050179	-0.1521	7.495	0.0202959	0.5647	0.262	0.520079	-1.49529
CACNA1H-W774L	idiopathic generalized epilepsy;hyperaldosteronism, familial, type iv,Idiopathic generalized epilepsy	Uncertain_significance	0.674	0.002	0.002	1	-0.505	0.66	-3.82	0.363513	0.234124	-0.1622	13.62	0.144807	0.5658	0.283	0.485485	-0.998327
CACNA1H-Y1618S	idiopathic generalized epilepsy;hyperaldosteronism, familial, type iv,Idiopathic generalized epilepsy	Uncertain_significance	0.001	0.841	0.983	0.999969	NA	-8.76	-4.41	0.584607	0.941443	1.0868	25	0.920585	0.9474	0.908	0.67464	0.647234
CACNA1H-Y1932S	hyperaldosteronism, familial, type iv;idiopathic generalized epilepsy	Uncertain_significance	0.002	0.115	0.651	0.886791	2.67	-6.48	-6.45	0.691219	0.711918	1.0786	23.1	0.987989	0.9829	0.481	0.662343	0.233416
CACNA1H-Y479C	-	Benign	0.007	0.01	0.011	0.809857	2.065	-4.96	-4.38	0.232496	0.432196	0.7593	19.07	0.279813	0.9204	0.504	0.639264	-0.202101
CACNA1H-Y728C	idiopathic generalized epilepsy;hyperaldosteronism, familial, type iv,Idiopathic generalized epilepsy	Uncertain_significance	0.003	0.996	1	0.554693	3.235	-6.14	-4.2	0.692211	0.651414	1.0389	25.4	0.804362	0.9227	0.596	0.562296	0.360789
CACNA1I-A1102T	-	Benign	0.277	0.042	0.394	0.904784	2.035	-0.89	-4.13	0.245111	0.125082	0.3714	24.5	0.139764	0.8295	0.26	0.78432	0.223427
CACNA1I-A2010D	-	Benign	0.06	0.117	0.557	0.650465	0.695	-1.39	-4.19	0.566315	0.795793	0.1117	19.89	0.117852	0.8139	0.361	0.761896	-0.113296
CACNA1I-A2168S	-	Benign	1	0.041	0.05	1	-0.345	0.82	-4.07	0.972161	0.036375	0.1154	0.013	0.00747086	0.5673	0.183	0.853239	-1.97572
CACNA1I-A544T	-	Benign	0.562	0.09	0.642	0.996129	1.87	-0.46	-4.03	0.059665	0.083319	0.1209	13.67	0.0309885	0.7589	0.329	0.551546	-0.333111
CACNA1I-A583T	-	Benign	0.462	0.001	0.005	1	1.355	-0.75	-4.07	0.039769	0.179413	-0.0527	0.67	0.00373968	0.618	0.244	0.371824	-1.10389
CACNA1I-A594S	-	Benign	0.728	0.002	0.001	1	1.735	-0.3	-4.01	NA	0.111087	-0.0568	1.386	0.00221249	0.585	0.326	0.38889	-1.64739
CACNA1I-A618V	-	Benign	0.34	0.042	0.259	1	2.095	-0.58	-4.04	0.266147	0.097668	-0.0242	13.02	0.014482	0.6178	0.227	0.594787	-0.829096
CACNA1I-C556Y	-	Benign	0.002	0.914	0.998	0.983282	2.125	-5.12	-4.27	0.132694	0.539588	0.8564	24.9	0.662505	0.9572	0.662	0.78982	0.448545
CACNA1I-D2040Y	-	Benign	0.03	0.865	0.995	0.870191	1.735	-2.65	1.38	NA	0.569297	-0.8186	24.7	0.0781124	0.1574	0.213	0.953548	0.319744
CACNA1I-D262Y	-	Benign	0.04	0.999	1	0.999831	1.675	-4.74	-4.23	0.14271	0.832828	1.0811	26.7	0.744181	0.9252	0.811	0.725722	0.677681
CACNA1I-D302G	-	Benign	0.459	0.142	0.392	0.965378	0.595	-1.24	-4.07	0.074173	0.324618	0.1596	22.3	0.0369601	0.706	0.445	0.524511	-0.0235972
CACNA1I-D571N	-	Benign	0.17	0.009	0.117	1	2.135	-1.33	-4.03	0.114699	0.143618	0.1383	13.28	0.0296043	0.8057	0.254	0.599425	-0.611263
CACNA1I-D616H	-	Benign	0.126	0.568	0.846	1	1.5	-1.52	-4.1	0.254232	0.271002	0.3017	18.08	0.101666	0.8293	0.328	0.564475	-0.243174
CACNA1I-E1904K	-	Benign	0	0.458	0.964	0.973664	1.1	-1.2	-4.18	0.083906	0.648816	0.6751	23.6	0.40115	0.8794	0.482	0.441933	0.365333
CACNA1I-G1231S	-	Benign	0.002	0.999	1	1	2.96	-5.62	-4.26	0.647178	0.920288	1.1002	31	0.935965	0.9427	0.857	0.811264	0.668501
CACNA1I-G1782R	-	Benign	0.666	0.001	0	1	0.49	-0.08	-4.05	0.900362	0.119476	-0.9149	15.19	0.00686587	0.0005	0.358	0.701745	-1.32039
CACNA1I-G1788D	-	Benign	0.919	0.009	0.004	1	0.455	0.01	-3.96	0.685998	0.047497	-0.1975	2.972	0.0140854	0.6091	0.202	0.53375	-1.56923
CACNA1I-G2190S	-	Benign	0.26	0.014	0.086	1	0.345	0.28	-4.08	NA	0.038943	-0.2912	8.424	0.0098698	0.2442	0.15	0.861477	-0.865492
CACNA1I-G516E	-	Benign	1	0.024	0.04	1	0	-0.54	-4	0.037527	0.032033	-0.0823	1.237	0.0131011	0.7906	0.187	NA	-0.958382
CACNA1I-G580R	-	Benign	0.092	0.001	0.003	1	2.135	-2.17	-4.13	0.150294	0.111308	0.1248	9.373	0.0496068	0.8114	0.201	0.511961	-0.930364
CACNA1I-G899R	-	Benign	0.119	0.002	0.001	1	1.87	-1.19	-4.12	0.102231	0.101155	-0.1271	21.3	0.0519219	0.7073	0.198	0.350458	-0.407185
CACNA1I-H1481P	-	Benign	0.001	0.994	0.997	1	3.105	-9.52	-4.23	NA	0.959668	1.0912	27.2	0.464315	0.9481	0.915	0.675919	0.683556
CACNA1I-H1756R	-	Benign	0.44	0.015	0.013	0.588459	1.32	-1.11	-3.99	0.135502	0.694215	0.1192	18.01	0.0367839	0.8544	0.309	0.657562	-0.150376
CACNA1I-H505N	-	Benign	0.396	0.006	0.001	1	0.55	0.22	-4.06	0.026975	0.023084	-0.0584	0.049	0.00175856	0.4713	0.226	NA	-1.83336
CACNA1I-I1040V	-	Benign	0.356	0	0	1	-1.1	0.16	-3.98	NA	0.019794	-0.9027	4.992	0.00533054	0	0.204	0.585887	-1.40168
CACNA1I-I1166V	-	Benign	0.422	0.007	0.001	0.967747	1.305	-0.3	-4.37	0.022395	0.265568	0.1645	16.66	0.0415163	0.7757	0.269	0.487181	-0.456073
CACNA1I-I1306T	not specified	Uncertain_significance	0	0.996	1	1	3.175	-4.9	-5.18	0.719094	0.890798	1.0705	29.4	0.996292	0.977	0.983	0.840117	0.877773
CACNA1I-I438T	-	Benign	0.05	0.689	0.986	0.997982	2.235	-3.2	-4.27	0.501958	0.849224	0.9432	23.8	0.182817	0.8919	0.801	0.829284	0.290804
CACNA1I-K2152R	-	Benign	0.252	0.001	0	0.703089	0.83	-0.34	-4.29	0.656293	0.144059	0.1932	18.29	0.0518987	0.7042	0.315	0.934514	-0.853577
CACNA1I-L1801M	-	Benign	0.105	0.9	0.994	0.993134	2.175	-0.44	-4.18	NA	0.451924	0.3952	22.8	0.0229855	0.8821	0.362	0.58654	-0.0972438
CACNA1I-L1958P	-	Benign	0.001	0.022	0.058	0.999942	1.1	-3.06	-4.59	0.074886	0.587506	-0.3035	24.6	0.182392	0.8769	0.441	0.579684	-0.0450294
CACNA1I-L2130I	-	Benign	0.029	0.395	0.932	0.950253	1.845	-0.74	1.31	0.500818	0.222626	-0.9566	22.8	0.110491	0.0792	0.05	0.944557	-0.194805
CACNA1I-L538P	-	Benign	0.171	0.656	0.986	0.848744	2.095	-2.7	-4.19	0.039533	0.178537	0.3079	15.56	0.10615	0.8978	0.294	0.555987	-0.468437
CACNA1I-M1109L	-	Benign	0.321	0.003	0.001	0.841121	0.93	-0.64	-3.94	0.113543	0.468188	0.4515	20.6	0.00637426	0.8189	0.483	0.744282	-0.0369047
CACNA1I-M128L	-	Benign	0.553	0.002	0	0.866246	-1.82	-0.53	-4.68	0.064633	0.260068	-0.1518	20.8	0.275681	0.5385	0.373	0.577087	-0.837172
CACNA1I-M1655I	-	Benign	0.07	0.233	0.6	0.999934	-0.435	-1.67	-4.78	0.121376	0.776114	0.7024	23.5	0.06838	0.7885	0.589	0.798337	-0.0757314
CACNA1I-P1026L	-	Benign	0.197	0	0	1	2.015	-0.95	-4.02	NA	0.073039	-0.1146	8.894	0.0016836	0.6611	0.382	0.671972	-1.47136
CACNA1I-P1762L	-	Benign	0.04	0	0	1	1.525	-2.65	-4.07	NA	0.101997	-0.0641	11.77	0.0341054	0.5271	0.196	0.627399	-0.649818
CACNA1I-P2021S	-	Benign	0.863	0	0	0.999914	-0.46	-0.98	1.23	0.338428	0.13187	-0.9855	17.74	0.0440226	0.0365	0.093	0.788885	-0.636294
CACNA1I-P2205L	-	Benign	0.003	0.004	0.025	0.651446	1.245	-0.34	-4.13	0.918863	0.070997	-0.0021	19.26	0.138301	0.7575	0.271	0.797233	-0.799415
CACNA1I-P2207L	-	Benign	0.012	0.132	0.378	0.987912	1.245	-1.75	-4.18	0.936403	0.064675	0.0561	12.63	0.11912	0.8019	0.283	0.791801	-0.768931
CACNA1I-P35L	-	Benign	0.042	0.742	0.996	0.999861	1.445	-2.45	-4.12	0.096989	0.375801	0.6563	23.6	0.127363	0.8336	0.378	0.462921	0.152895
CACNA1I-P41H	-	Benign	0.059	0.346	0.547	0.990886	1.445	-1.56	-4.09	0.07154	0.051468	0.1015	23	0.0637273	0.7111	0.433	0.428963	0.0131174
CACNA1I-P7L	-	Benign	0.394	0.001	0.001	1	1.1	-1.81	-4.08	NA	0.057813	-0.6071	7.852	0.00146594	0.0117	0.239	0.372251	-1.04334
CACNA1I-P905S	-	Benign	0.534	0.023	0.02	0.610155	1.49	-1.95	-4.04	0.048752	0.444546	0.3078	19.41	0.520856	0.7672	0.272	0.610316	-0.0892442
CACNA1I-Q1193H	-	Benign	0.062	0.834	0.995	0.999703	1.53	-1.85	-4.32	0.18197	0.63935	0.8655	24.5	0.0288593	0.8856	0.495	0.560184	0.407673
CACNA1I-R2221G	-	Benign	0.086	0	0	0.873224	1.59	-1.22	-4.59	0.792899	0.253119	0.2683	22	0.155529	0.7894	0.274	0.728879	-0.442385
CACNA1I-R29W	-	Benign	0.017	0.401	0.987	0.906334	1.445	-0.98	-4.15	0.116804	0.368188	0.1544	22.6	0.214884	0.7634	0.362	0.27412	-0.0287088
CACNA1I-R307H	-	Benign	0.021	0.026	0.171	0.727084	1.04	-0.56	-4.08	NA	0.385112	0.1631	20.9	0.0150962	0.5767	0.242	0.447214	-0.33056
CACNA1I-R452H	-	Benign	0.013	0.977	1	0.985506	1.805	-3.67	-4.51	0.16485	0.680719	1.0724	26.3	0.26682	0.9411	0.654	0.774157	0.393294
CACNA1I-R464C	-	Benign	0.025	0.528	0.987	0.998794	2.05	-2.99	-4.2	0.405381	0.778414	0.6062	25.4	0.181008	0.9387	0.608	0.659335	0.356158
CACNA1I-R485Q	-	Benign	0.094	0.107	0.813	0.999994	1.625	-0.85	-4.13	0.145301	0.041592	0.2097	18.91	0.0359622	0.7597	0.364	0.38113	-1.01166
CACNA1I-R504W	-	Benign	0.017	0	0	1	1.04	-0.86	-4.16	0.027064	0.033873	-0.016	5.528	0.0098752	0.7662	0.238	NA	-1.50755
CACNA1I-R595Q	-	Benign	0.519	0.003	0.014	1	1.21	0.44	-4.08	0.048303	0.037478	-0.0938	0.582	0.0170821	0.7582	0.224	0.343148	-0.987747
CACNA1I-S520L	-	Benign	0.683	0	0	1	0.695	-0.37	-4.16	NA	0.021957	-0.0799	1.46	0.00866798	0.5986	0.153	NA	-1.41402
CACNA1I-T1513M	-	Benign	0.178	0.006	0.027	0.988774	-0.55	-0.57	-4.41	NA	0.055553	-0.8645	21.7	0.0210268	0.0002	0.312	0.281545	-0.429867
CACNA1I-T1853M	-	Benign	1	0.006	0.027	0.993234	-0.625	0.2	-3.86	0.030913	0.091838	-0.1464	18.7	0.114288	0.5638	0.272	0.54754	-0.479887
CACNA1I-T1912M	-	Benign	0.188	0.107	0.265	1	0.895	-1.6	-4.1	0.095477	0.050493	0.0997	5.816	0.016591	0.7756	0.178	0.254899	-0.852818
CACNA1I-T534M	-	Benign	0.13	0.578	0.989	1	0.715	-1.28	-4.07	0.122973	0.133039	0.2351	5.785	0.0975773	0.8656	0.293	0.372064	-0.868837
CACNA1I-T629M	-	Benign	0.109	0.014	0.083	1	0.665	0.29	-4.03	0.073801	0.050808	-0.1	9.424	0.0128459	0.6716	0.193	0.545943	-0.871487
CACNA1I-V1535L	-	Benign	0.278	0.047	0.091	0.974107	0.67	-1.29	-4.89	0.042392	0.394966	0.9037	23.3	0.0344622	0.8622	0.513	0.744594	-0.00557981
CACNA1I-V1914I	-	Benign	0.884	0.003	0.012	1	0.805	-0.31	-4.04	0.048681	0.054836	-0.0533	0.017	0.0113528	0.7991	0.268	0.243409	-1.38181
CACNA1S-A1028V	malignant hyperthermia, susceptibility to, 5;hypokalemic periodic paralysis 1	Uncertain_significance	0.27	0.006	0.004	1	1.67	-1.82	-3.81	0.061941	0.070533	-0.1139	4.903	0.03799	0.7867	0.312	0.253946	-1.29406
CACNA1S-A102T	hypokalemic periodic paralysis 1;malignant hyperthermia, susceptibility to, 5	Uncertain_significance	0.113	0.081	0.339	0.993199	0.81	-0.59	-4.95	0.099582	0.074606	0.4483	21.3	0.0742491	0.8364	0.235	0.352255	-0.279681
CACNA1S-A1042T	hypokalemic periodic paralysis 1;malignant hyperthermia, susceptibility to, 5	Uncertain_significance	0.003	0.832	0.948	0.999944	2.595	-0.73	-4.95	0.238609	0.441517	1.0838	25.5	0.291548	0.9532	0.758	0.519843	0.669371
CACNA1S-A1053T	not provided|hypokalemic periodic paralysis 1;malignant hyperthermia, susceptibility to, 5,Hypokalemic periodic paralysis 1 (HOKPP1)	Uncertain_significance	0.002	1	1	0.999998	1.945	-3.65	-4.41	0.132254	0.596911	1.0955	25.7	0.994721	0.9468	0.792	0.747158	0.750064
CACNA1S-A1271T	-	Benign	0.002	0.99	0.999	1	2.025	-3.7	-5	NA	0.886452	0.7515	27.1	0.0152556	0.9163	0.863	0.877327	0.719414
CACNA1S-A1282S	not provided|malignant hyperthermia, susceptibility to, 5;hypokalemic periodic paralysis 1,Hypokalemic periodic paralysis 1 (HOKPP1)	Uncertain_significance	0.009	0.874	0.891	1	1.915	-2.79	-4.78	0.096211	0.696578	1.1104	27	0.709421	0.9544	0.844	0.746553	0.610924
CACNA1S-A1324T	hypokalemic periodic paralysis 1,Hypokalemic periodic paralysis 1 (HOKPP1)	Uncertain_significance	0.002	0.854	0.937	0.999864	3.64	-3.41	-4.38	0.109761	0.902509	1.1074	27.6	0.998929	0.9541	0.917	0.630862	0.805762
CACNA1S-A1331V	hypokalemic periodic paralysis 1;malignant hyperthermia, susceptibility to, 5	Uncertain_significance	0.001	0.61	0.633	0.927335	3.025	-3.71	-4.97	0.032327	0.558491	1.1849	26.6	0.983406	0.9497	0.757	0.573186	0.486226
CACNA1S-A1525T	malignant hyperthermia, susceptibility to, 5;hypokalemic periodic paralysis 1,Hypokalemic periodic paralysis 1 (HOKPP1)	Uncertain_significance	0.001	0.967	0.999	0.999989	1.815	-3.72	-2.2	0.130437	0.617101	0.6346	26.9	0.997431	0.7528	0.743	0.782365	0.648886
CACNA1S-A157G	malignant hyperthermia, susceptibility to, 5;hypokalemic periodic paralysis 1	Uncertain_significance	0.607	0.007	0.003	0.810203	-1.105	0.73	-4.42	0.060764	0.382702	0.1183	19.16	0.335889	0.6252	0.28	0.595712	-0.447882
CACNA1S-A1838S	hypokalemic periodic paralysis 1	Uncertain_significance	1	0	0	1	-0.55	1	0.58	0.012144	0.028016	-1.0242	0.276	0.0313284	0.0478	0.041	0.292652	-1.58161
CACNA1S-A211V	hypokalemic periodic paralysis 1;malignant hyperthermia, susceptibility to, 5	Uncertain_significance	0	0.744	0.929	1	4.555	-3.55	-4.95	0.443546	0.915823	1.0665	27.7	0.997261	0.9758	0.955	0.752381	1.01841
CACNA1S-A246T	not provided	Uncertain_significance	0.099	0.058	0.062	0.996686	1.425	-3.43	-3.88	0.049323	0.175554	0.3107	16.18	0.65279	0.7667	0.279	0.529224	-0.293191
CACNA1S-A450T	malignant hyperthermia, susceptibility to, 5;hypokalemic periodic paralysis 1,Hypokalemic periodic paralysis 1 (HOKPP1)	Uncertain_significance	0.081	0.998	1	1	2.64	-2.43	-4.41	0.183283	0.687266	1.0758	24.4	0.57261	0.9429	0.689	0.656408	0.674455
CACNA1S-A560S	rhabdomyolysis	Pathogenic/likely_pathogenic	0.004	1	1	0.999999	1.69	-2.84	-4.95	0.19084	0.933122	1.1058	25.8	0.99604	0.9621	0.871	0.704363	0.783038
CACNA1S-A626S	hypokalemic periodic paralysis 1	Uncertain_significance	0.314	0.467	0.529	0.99993	1.525	-2.79	-4.38	0.05921	0.751463	0.7255	23.1	0.986909	0.8486	0.505	0.675136	0.193168
CACNA1S-A63S	hypokalemic periodic paralysis 1,Hypokalemic periodic paralysis 1 (HOKPP1)	Uncertain_significance	0.005	0.759	0.903	0.999074	3.395	-2.49	0.58	0.049256	0.880969	-0.0654	25.9	0.99331	0.3754	0.29	0.636638	0.786157
CACNA1S-A667V	hypokalemic periodic paralysis 1;malignant hyperthermia, susceptibility to, 5	Uncertain_significance	0.001	0.667	0.975	0.999944	3.6	-3.6	-4.1	0.294396	0.903672	1.0151	26.7	0.983369	0.9199	0.742	0.855947	0.576092
CACNA1S-A67V	malignant hyperthermia, susceptibility to, 5;hypokalemic periodic paralysis 1,Hypokalemic periodic paralysis 1 (HOKPP1)	Uncertain_significance	0.253	0.904	0.97	1	1.785	-3.33	1.84	0.031983	0.887901	-1.0517	28.3	0.980603	0.1244	0.217	0.701713	0.682278
CACNA1S-A69G	-	Benign	0.166	0.817	0.874	1	2.485	-2.46	-0.87	NA	0.919899	-0.4087	24.4	0.0263194	0.1735	0.371	0.689036	0.714815
CACNA1S-A69V	hypokalemic periodic paralysis 1	Uncertain_significance	0.001	0.997	1	1	3.21	-3.25	-0.88	0.176136	0.913626	0.5137	26.9	0.991858	0.6565	0.779	0.721717	0.909983
CACNA1S-A702S	malignant hyperthermia, susceptibility to, 5;hypokalemic periodic paralysis 1,Hypokalemic periodic paralysis 1 (HOKPP1)	Uncertain_significance	0.466	0.113	0.27	0.97224	1.335	-0.19	-3.76	0.075303	0.566357	-0.1424	11.23	0.183444	0.8065	0.268	0.418748	-0.234344
CACNA1S-A702V	hypokalemic periodic paralysis 1;malignant hyperthermia, susceptibility to, 5	Uncertain_significance	0.246	0.02	0.022	0.997971	1.79	-1.32	-3.82	0.102052	0.796831	-0.0452	21.9	0.927569	0.861	0.403	0.452977	0.0640083
CACNA1S-A776D	hypokalemic periodic paralysis 1,Hypokalemic periodic paralysis 1 (HOKPP1)	Uncertain_significance	0.034	0.918	0.983	0.999922	2.74	-3.62	-3.82	0.099866	0.831952	0.9624	27.9	0.993803	0.8869	0.739	0.746268	0.56784
CACNA1S-A814T	-	Benign	0.026	0.01	0.008	0.603951	1.965	-1.39	-4.39	0.077783	0.141227	0.3785	22.7	0.0445948	0.7719	0.302	0.496179	-0.360629
CACNA1S-A818V	hypokalemic periodic paralysis 1;malignant hyperthermia, susceptibility to, 5	Uncertain_significance	0.001	0.588	0.942	0.999999	3.59	-3.73	-4.3	0.12204	0.866628	1.0581	25.5	0.995914	0.92	0.793	0.627706	0.42173
CACNA1S-A924S	malignant hyperthermia, susceptibility to, 5;hypokalemic periodic paralysis 1	Uncertain_significance	0.251	0.999	1	0.999904	1.02	-2.79	-4.68	0.083322	0.87542	1.018	26.6	0.961191	0.9312	0.767	0.804393	0.612582
CACNA1S-A924T	hypokalemic periodic paralysis 1;malignant hyperthermia, susceptibility to, 5	Uncertain_significance	0.001	1	1	0.999956	2.315	-3.72	-4.97	0.10759	0.89967	1.1008	26.6	0.997894	0.9664	0.899	0.827448	0.810265
CACNA1S-C288G	malignant hyperthermia, susceptibility to, 5;hypokalemic periodic paralysis 1	Uncertain_significance	0.001	0.785	0.88	0.999999	3.41	-10.74	-4.38	0.058542	0.938503	1.0997	26.9	0.991128	0.9494	0.928	0.86056	0.826
CACNA1S-C501F	not specified	Uncertain_significance	0.169	0.046	0.022	0.999985	1.205	-9.49	-4.42	0.026626	0.638647	0.3655	22.7	0.98407	0.775	0.456	0.745692	-0.114231
CACNA1S-C638S	hypokalemic periodic paralysis 1;malignant hyperthermia, susceptibility to, 5,Hypokalemic periodic paralysis 1 (HOKPP1)	Uncertain_significance	0.49	0.024	0.001	0.988698	-0.345	-7.41	-4.89	0.076136	0.360638	0.2	18.99	0.349926	0.7881	0.392	0.579126	-0.469981
CACNA1S-D1082G	not provided	Uncertain_significance	0.002	0.289	0.499	0.999995	3.53	-6.4	-3.98	0.34717	0.939005	1.0408	27.3	0.996746	0.9102	0.913	0.708701	0.549699
CACNA1S-D1225G	malignant hyperthermia, susceptibility to, 5;hypokalemic periodic paralysis 1	Uncertain_significance	0.186	0.403	0.416	0.999424	-0.19	-2.49	-4.95	0.264475	0.658233	0.5961	23.2	0.52091	0.7682	0.643	0.674241	-0.235645
CACNA1S-D1382G	malignant hyperthermia, susceptibility to, 5;hypokalemic periodic paralysis 1,Hypokalemic periodic paralysis 1 (HOKPP1)	Uncertain_significance	0	0.999	1	1	3.6	-6.54	-4.44	0.116289	0.938525	1.1006	32	0.99839	0.9576	0.973	0.905611	0.832764
CACNA1S-D1390E	malignant hyperthermia, susceptibility to, 5;hypokalemic periodic paralysis 1,Hypokalemic periodic paralysis 1 (HOKPP1)	Uncertain_significance	0	0.997	0.999	0.998205	3.595	-3.74	3.05	0.026899	0.647598	-1.1027	25.1	0.966144	0.0723	0.262	0.851188	0.651201
CACNA1S-D1577E	malignant hyperthermia, susceptibility to, 5;hypokalemic periodic paralysis 1,Hypokalemic periodic paralysis 1 (HOKPP1)	Uncertain_significance	0.023	0.308	0.732	0.998823	2.29	-3.49	-4.21	0.074864	0.585755	0.4982	19.43	0.280579	0.899	0.68	0.571993	0.261307
CACNA1S-D1859G	not provided	Uncertain_significance	0.012	0.004	0.008	1	1.5	-1.13	-3.99	0.12133	0.076892	0.1107	17.49	0.121415	0.7629	0.164	0.298369	-0.758685
CACNA1S-D389V	not specified|malignant hyperthermia, susceptibility to, 5;hypokalemic periodic paralysis 1|not provided,Hypokalemic periodic paralysis 1 (HOKPP1)	Uncertain_significance	0.052	0.001	0	0.999947	2.28	-2.11	-3.89	0.058915	0.389047	0.3894	24.2	0.224642	0.8111	0.277	0.356833	-0.159842
CACNA1S-D394N	hypokalemic periodic paralysis 1;malignant hyperthermia, susceptibility to, 5,Hypokalemic periodic paralysis 1 (HOKPP1)	Uncertain_significance	0.042	0.008	0.003	0.99802	1.715	-2.17	-3.79	0.034912	0.844192	0.3117	22.8	0.130926	0.8048	0.299	0.556421	0.0949455
CACNA1S-D500G	malignant hyperthermia, susceptibility to, 5;hypokalemic periodic paralysis 1	Uncertain_significance	0	0.975	0.999	0.999999	3.965	-6.59	-5.81	0.283852	0.947852	0.9678	28.7	0.999116	0.9891	0.973	0.754669	1.00986
CACNA1S-D836G	malignant hyperthermia, susceptibility to, 5;hypokalemic periodic paralysis 1,Hypokalemic periodic paralysis 1 (HOKPP1)	Uncertain_significance	0.001	0.963	0.987	0.999997	3.575	-6.62	-4.69	0.359368	0.907517	1.078	26.6	0.996258	0.9695	0.962	0.581626	0.667144
CACNA1S-D998E	hypokalemic periodic paralysis|malignant hyperthermia susceptibility,Hypokalemic periodic paralysis (HOKPP)	Uncertain_significance	0	0.9	0.973	0.991252	3.255	-3.71	-4.38	0.046185	0.700465	1.0941	26	0.995456	0.9556	0.84	0.569527	0.860196
CACNA1S-D998N	-	Benign	0.028	0.415	0.596	0.999898	2.82	-4.63	-4.42	0.086876	0.460081	0.8512	24.2	0.10685	0.8825	0.669	0.58809	0.507574
CACNA1S-E1226G	malignant hyperthermia, susceptibility to, 5;hypokalemic periodic paralysis 1	Uncertain_significance	0.093	0.685	0.786	0.999975	0.615	-4.89	-4.98	0.339373	0.905573	0.8902	25.4	0.633862	0.8709	0.76	0.656157	0.256686
CACNA1S-E1488K	-	Benign	0.014	0.997	1	1	2.48	-3.44	2.82	0.022223	0.813191	-1.0374	27.9	0.209063	0.0962	0.34	0.887847	0.765993
CACNA1S-E1564K	malignant hyperthermia, susceptibility to, 5;hypokalemic periodic paralysis 1,Hypokalemic periodic paralysis 1 (HOKPP1)	Uncertain_significance	0.017	0.891	0.989	0.999999	2.415	-2.27	-3.91	0.13118	0.912797	0.4263	28.1	0.238829	0.917	0.681	0.590824	0.72597
CACNA1S-E1569K	hypokalemic periodic paralysis 1;malignant hyperthermia, susceptibility to, 5	Uncertain_significance	0.026	0.997	1	0.999995	2.635	-3.66	-4.18	0.112425	0.921638	1.091	25	0.892563	0.9466	0.714	0.589825	0.72437
CACNA1S-E1583K	-	Benign	0.017	0.891	0.989	0.999999	2.415	-2.27	-3.91	0.13118	0.912797	0.4263	28.1	0.238829	0.917	0.681	0.590824	0.72597
CACNA1S-E1639K	not specified	Uncertain_significance	0.012	0.118	0.611	0.999797	2.435	-2.86	-4.03	0.204721	0.748081	0.0022	23.7	0.969127	0.8688	0.443	0.574723	0.323845
CACNA1S-E1639V	not provided|malignant hyperthermia, susceptibility to, 5;hypokalemic periodic paralysis 1,Hypokalemic periodic paralysis 1 (HOKPP1)	Uncertain_significance	0.003	0.332	0.761	0.999763	2.435	-4.25	-4.1	0.35473	0.751179	0.0861	24.4	0.675723	0.8669	0.499	0.481529	0.345606
CACNA1S-E1821G	not provided	Uncertain_significance	0.126	0.045	0.191	0.714441	2.005	-1.31	0.59	0.076551	0.151299	-0.7892	17.21	0.594573	0.1435	0.05	0.39414	-0.101601
CACNA1S-E1837A	-	Benign	0.042	0.022	0.012	1	1.59	-0.57	0.86	0.017076	0.061576	-1.0095	16.52	0.00965759	0.1013	0.039	0.363007	-0.818573
CACNA1S-E374K	hypokalemic periodic paralysis 1;malignant hyperthermia, susceptibility to, 5	Uncertain_significance	0.001	0.997	1	0.999999	3.805	-3.72	-3.34	0.086986	0.93056	1.0901	29.1	0.997261	0.9275	0.856	0.748607	0.935527
CACNA1S-E54D	hypokalemic periodic paralysis 1;malignant hyperthermia, susceptibility to, 5	Uncertain_significance	0.354	0.817	0.874	0.997501	1.79	0.08	-0.86	0.037815	0.452933	-0.4523	22.6	0.865875	0.4003	0.468	0.678778	0.230349
CACNA1S-E666K	malignant hyperthermia, susceptibility to, 5;hypokalemic periodic paralysis 1,Hypokalemic periodic paralysis 1 (HOKPP1)	Uncertain_significance	0.002	0.022	0.075	0.999997	2.6	-2.8	-3.8	0.39671	0.938473	0.7604	24.1	0.885444	0.8375	0.599	0.811459	0.0916009
CACNA1S-F112L	hypokalemic periodic paralysis 1;malignant hyperthermia, susceptibility to, 5	Uncertain_significance	1	0.094	0.022	0.999612	0.205	-1.25	-3.68	0.124366	0.569247	-0.1626	18.71	0.139789	0.6261	0.55	0.779362	-0.517625
CACNA1S-F135S	malignant hyperthermia, susceptibility to, 5;hypokalemic periodic paralysis 1,Hypokalemic periodic paralysis 1 (HOKPP1)	Uncertain_significance	0.079	0.026	0.006	0.98446	2.25	-6.99	-4.94	0.158883	0.653981	0.847	23.3	0.937637	0.8803	0.533	0.703649	-0.0554524
CACNA1S-F1361L	not provided	Uncertain_significance	0.001	0.868	0.973	0.999998	3.23	-5.57	-5.42	0.13392	0.931688	1.0884	29.1	0.997387	0.9696	0.967	0.79922	0.745462
CACNA1S-F1523L	hypokalemic periodic paralysis 1;malignant hyperthermia, susceptibility to, 5	Uncertain_significance	0.04	0.998	0.999	0.999998	2.05	-5.57	1.82	0.031165	0.92009	-0.9063	29.4	0.996932	0.1462	0.426	0.903536	0.758757
CACNA1S-F1806S	malignant hyperthermia	Uncertain_significance	0.001	0.328	0.771	0.999653	2.045	-5.24	-0.03	0.363132	0.857037	-0.4737	23.8	0.994488	0.2563	0.49	0.671928	0.419984
CACNA1S-F434S	-	Benign	0	0.998	0.999	0.999997	3.22	-6.67	-4.59	0.203179	0.930007	1.0915	31	0.206878	0.9678	0.989	0.666926	0.924941
CACNA1S-G1062D	malignant hyperthermia, susceptibility to, 5;hypokalemic periodic paralysis 1,Hypokalemic periodic paralysis 1 (HOKPP1)	Uncertain_significance	0	1	1	1	4.195	-6.38	-5.38	0.368966	0.793357	0.9696	26.1	0.9993	0.9887	0.915	0.913535	1.04342
CACNA1S-G109S	malignant hyperthermia, susceptibility to, 5;hypokalemic periodic paralysis 1,Hypokalemic periodic paralysis 1 (HOKPP1)	Uncertain_significance	0	1	1	1	4.1	-5.32	-4.58	0.143803	0.940741	1.0612	25.6	0.997173	0.9753	0.984	0.779141	0.959736
CACNA1S-G1136S	hypokalemic periodic paralysis 1;malignant hyperthermia, susceptibility to, 5,Hypokalemic periodic paralysis 1 (HOKPP1)	Uncertain_significance	0.055	1	1	0.999995	1.59	-0.86	-4.36	0.090332	0.913127	1.06	26.6	0.290759	0.9282	0.796	0.764178	0.745077
CACNA1S-G1210R	-	Benign	0.079	0.606	0.947	0.999953	2.64	-1.25	-3.97	0.575315	0.729428	0.6422	24.9	0.224491	0.849	0.62	0.847618	0.43623
CACNA1S-G1252R	hypokalemic periodic paralysis 1;malignant hyperthermia, susceptibility to, 5,Hypokalemic periodic paralysis 1 (HOKPP1)	Uncertain_significance	0.001	0.521	0.376	1	3.095	-7.48	-5.13	0.081708	0.856021	1.158	27.2	0.992127	0.9656	0.932	0.895228	0.469738
CACNA1S-G1297E	-	Benign	0.213	1	1	0.999994	1.69	-3.14	-4.83	0.165884	0.738946	0.9449	24.2	0.135313	0.9272	0.744	0.84944	0.498947
CACNA1S-G1415R	hypokalemic periodic paralysis 1|not provided|malignant hyperthermia, susceptibility to, 5;hypokalemic periodic paralysis 1,Hypokalemic periodic paralysis 1 (HOKPP1)	Uncertain_significance	0	1	1	1	3.575	-7.48	-4.17	0.099033	0.953916	1.0987	27.7	0.999409	0.9627	0.979	0.924763	0.954199
CACNA1S-G1450S	malignant hyperthermia, susceptibility to, 5;hypokalemic periodic paralysis 1	Uncertain_significance	1	0.018	0.019	0.505708	-1.845	0.76	3.07	0.012048	0.511094	-1.028	18.71	0.145669	0.0063	0.101	0.675887	-0.614603
CACNA1S-G1596R	hypokalemic periodic paralysis 1;malignant hyperthermia, susceptibility to, 5,Hypokalemic periodic paralysis 1 (HOKPP1)	Uncertain_significance	0.085	0.015	0.003	0.940968	1.385	-1.81	-3.81	0.046886	0.596685	0.0376	20.6	0.570028	0.8221	0.288	0.670092	-0.184698
CACNA1S-G1796A	hypokalemic periodic paralysis 1	Uncertain_significance	0.003	0.996	0.999	0.999962	2.085	-4.15	-1.15	0.12553	0.72838	0.3678	25.1	0.990899	0.6252	0.724	0.51916	0.717269
CACNA1S-G1852R	-	Benign	0.556	0	0.001	1	-0.06	1.01	-3.77	0.052209	0.04213	-0.4789	0.001	0.0130579	0.5087	0.237	0.267825	-2.29611
CACNA1S-G230S	hypokalemic periodic paralysis 1,Hypokalemic periodic paralysis 1 (HOKPP1)	Uncertain_significance	0.234	0.859	0.929	0.999906	1.97	-1.38	-3.88	0.086255	0.545967	0.6673	23.9	0.919355	0.8496	0.642	0.641904	0.303646
CACNA1S-G258D	-	Benign	0.096	0.938	0.992	1	1.945	-5.13	-4.23	NA	0.689007	0.8678	23.4	0.0314337	0.9099	0.784	0.755648	0.654961
CACNA1S-G258S	malignant hyperthermia susceptibility|hypokalemic periodic paralysis,Hypokalemic periodic paralysis (HOKPP)	Uncertain_significance	0.041	0.566	0.72	0.999994	1.845	-4.3	-4.22	0.053402	0.387907	1.0364	23	0.9962	0.9152	0.707	0.672275	0.4361
CACNA1S-G258V	-	Benign	0.038	0.958	0.996	1	2.925	-6.64	-4.24	0.082271	0.722674	1.0776	24.4	0.324723	0.9461	0.796	0.685106	0.724659
CACNA1S-G306W	malignant hyperthermia, susceptibility to, 5;hypokalemic periodic paralysis 1	Uncertain_significance	0	1	1	1	4.94	-7.16	-5.08	0.176575	0.930831	0.9967	29.5	0.999905	0.9856	0.928	0.927363	1.07487
CACNA1S-G365D	hypokalemic periodic paralysis 1	Uncertain_significance	0	1	1	1	3.8	-6.51	-3.38	0.173579	0.940542	1.0901	26.7	0.998757	0.9275	0.838	0.768095	0.934582
CACNA1S-G507S	malignant hyperthermia, susceptibility to, 5;hypokalemic periodic paralysis 1	Uncertain_significance	0.895	0.98	1	1	0.235	-5.65	-4.72	0.142114	0.951705	0.549	24	0.859933	0.8425	0.768	0.763588	0.299094
CACNA1S-G628S	not provided|malignant hyperthermia, susceptibility to, 5;hypokalemic periodic paralysis 1,Hypokalemic periodic paralysis 1 (HOKPP1)	Uncertain_significance	0.021	0.986	1	1	2.59	-5.56	-3.97	0.157048	0.84021	1.0616	24.8	0.989169	0.9232	0.742	0.7047	0.659139
CACNA1S-G85S	hypokalemic periodic paralysis 1;malignant hyperthermia, susceptibility to, 5|hypokalemic periodic paralysis 1;thyrotoxic periodic paralysis, susceptibility to, 1;malignant hyperthermia, susceptibility to, 5,Hypokalemic periodic paralysis 1 (HOKPP1)	Uncertain_significance	0.656	0.011	0.04	0.727925	-0.805	0.06	-4.32	0.059844	0.152772	-0.0478	15.16	0.0458157	0.5988	0.308	0.415629	-0.422952
CACNA1S-G861A	not provided	Uncertain_significance	0.001	0.993	0.999	0.999994	2.8	-5.43	-4.88	0.161505	0.816402	1.0857	25	0.937078	0.9706	0.876	0.73416	0.735686
CACNA1S-G929R	not provided	Uncertain_significance	0.015	1	1	0.999933	3.37	-7.45	-4.99	0.214626	0.93214	1.0687	27.3	0.998109	0.9753	0.967	0.870041	0.894528
CACNA1S-G946S	hypokalemic periodic paralysis 1	Uncertain_significance	0.001	0.974	0.999	0.999999	3.545	-5.58	-4.47	0.07823	0.92831	1.0957	27.7	0.995373	0.9647	0.971	0.84267	0.885983
CACNA1S-G978R	hypokalemic periodic paralysis 1;malignant hyperthermia, susceptibility to, 5	Uncertain_significance	0.009	0.746	0.873	0.996502	2.49	-6.81	-3.92	0.141077	0.825397	1.0954	25.2	0.984487	0.9374	0.77	0.541077	0.685884
CACNA1S-H1139P	malignant hyperthermia, susceptibility to, 5,Malignant hyperthermia, susceptibility to, 5	Uncertain_significance	0.002	0.794	0.919	0.999909	3.17	-9.04	-4.36	0.243715	0.946598	1.0423	32	0.971505	0.9282	0.91	0.774932	0.642514
CACNA1S-H1148Y	malignant hyperthermia, susceptibility to, 5;hypokalemic periodic paralysis 1,Hypokalemic periodic paralysis 1 (HOKPP1)	Uncertain_significance	0.341	0.006	0.002	0.935476	-1.075	-0.05	-4.35	0.031798	0.349405	0.0975	14.93	0.506047	0.6862	0.34	0.517537	-0.447979
CACNA1S-H1768R	hypokalemic periodic paralysis 1;malignant hyperthermia, susceptibility to, 5	Uncertain_significance	0.509	0	0	1	0.345	-0.42	-3.68	0.013101	0.041209	-0.1294	0.012	0.0540237	0.5948	0.204	0.260276	-1.82047
CACNA1S-H916Q	hypokalemic periodic paralysis 1	Pathogenic/likely_pathogenic	0.005	0.99	0.999	0.999558	2.36	-7.43	-4.89	0.085601	0.601958	1.0874	26.4	0.997592	0.9576	0.828	0.8847	0.594405
CACNA1S-H987R	-	Benign	0.216	0.007	0	1	-0.835	0.2	-4.88	0.015045	0.160361	0.0573	0.025	0.0252581	0.7137	0.356	0.239182	-1.75697
CACNA1S-I1133T	malignant hyperthermia, susceptibility to, 5;hypokalemic periodic paralysis 1|not provided,Hypokalemic periodic paralysis 1 (HOKPP1)	Uncertain_significance	0.02	0.069	0.087	0.999945	2.725	-3.64	-4.55	0.125833	0.923982	0.9455	24.3	0.990789	0.912	0.779	0.715477	0.271758
CACNA1S-I1195T	malignant hyperthermia, susceptibility to, 5;hypokalemic periodic paralysis 1,Hypokalemic periodic paralysis 1 (HOKPP1)	Uncertain_significance	0.098	0.093	0.044	0.987811	2.12	-3.56	-5.12	0.297579	0.816338	1.0154	24.1	0.436187	0.9221	0.679	0.759019	0.188163
CACNA1S-I1328S	malignant hyperthermia, susceptibility to, 5;hypokalemic periodic paralysis 1,Hypokalemic periodic paralysis 1 (HOKPP1)	Uncertain_significance	0.003	0.61	0.633	0.999993	3.13	-5.49	-4.7	0.166456	0.914068	1.1159	28.6	0.563468	0.9498	0.97	0.559108	0.622996
CACNA1S-I1497T	hypokalemic periodic paralysis 1;malignant hyperthermia, susceptibility to, 5,Hypokalemic periodic paralysis 1 (HOKPP1)	Uncertain_significance	0	0.521	0.917	0.999997	2.485	-4.63	2.97	0.020875	0.922203	-1.109	27.2	0.992767	0.0524	0.551	0.917759	0.650702
CACNA1S-I1827N	hypokalemic periodic paralysis 1;malignant hyperthermia, susceptibility to, 5	Uncertain_significance	0.53	0	0	0.999986	0	1.65	0.68	0.013311	0.048652	-1.0568	13.42	0.0688133	0.0363	0.051	0.386577	-0.857885
CACNA1S-I1869T	hypokalemic periodic paralysis 1;malignant hyperthermia, susceptibility to, 5	Uncertain_significance	0.002	0.007	0.008	1	1.78	0.05	-4	0.146848	0.046115	0.3	17.96	0.266592	0.8015	0.281	0.496844	-0.462655
CACNA1S-I189V	malignant hyperthermia, susceptibility to, 5;hypokalemic periodic paralysis 1	Uncertain_significance	0.067	0.054	0.09	0.996903	1.79	-0.87	-4.91	0.065831	0.590826	0.6057	20.6	0.226725	0.8665	0.416	0.555112	-0.0482764
CACNA1S-I229T	hypokalemic periodic paralysis 1;malignant hyperthermia, susceptibility to, 5	Uncertain_significance	0.639	0.002	0	0.999997	0.49	0.36	-4.84	0.029117	0.051037	-0.0224	3.928	0.020151	0.7013	0.301	0.42517	-1.41495
CACNA1S-I229V	malignant hyperthermia, susceptibility to, 5;hypokalemic periodic paralysis 1	Uncertain_significance	0.301	0.004	0	0.999301	0.635	0.14	-4.92	0.104761	0.099843	0.1325	9.131	0.0817795	0.7988	0.271	0.349292	-0.664091
CACNA1S-I256V	hypokalemic periodic paralysis 1	Uncertain_significance	0.692	0.669	0.73	0.96415	0.915	-0.24	-3.73	0.045146	0.3416	0.5244	21.8	0.1946	0.7865	0.456	0.600073	0.0432884
CACNA1S-I289V	malignant hyperthermia, susceptibility to, 5;hypokalemic periodic paralysis 1,Hypokalemic periodic paralysis 1 (HOKPP1)	Uncertain_significance	0.174	0.644	0.882	0.999897	0.76	-0.78	-5	0.064943	0.895684	0.9335	24.1	0.941875	0.8949	0.687	0.800776	0.43955
CACNA1S-I428V	malignant hyperthermia, susceptibility to, 5;hypokalemic periodic paralysis 1,Hypokalemic periodic paralysis 1 (HOKPP1)	Uncertain_significance	0.464	0	0	1	-0.77	0.69	-3.86	0.054779	0.058486	-0.2952	3.904	0.207528	0.5013	0.193	0.254484	-1.82108
CACNA1S-I449V	malignant hyperthermia, susceptibility to, 5;hypokalemic periodic paralysis 1	Uncertain_significance	0.377	0.99	0.992	0.998538	1.115	-0.93	-4.48	0.069839	0.821183	0.7202	24.7	0.742047	0.8852	0.6	0.518913	0.355879
CACNA1S-I47N	malignant hyperthermia, susceptibility to, 5;hypokalemic periodic paralysis 1	Uncertain_significance	0	0.905	0.987	0.999962	3.87	-5.53	-0.62	0.240478	0.91475	0.4804	25.9	0.989787	0.6142	0.736	0.591178	0.786146
CACNA1S-I605F	hypokalemic periodic paralysis 1;malignant hyperthermia, susceptibility to, 5	Uncertain_significance	0.015	0.999	1	0.999925	2.025	-2.38	-4.23	0.243053	0.6074	1.0255	27	0.97278	0.9221	0.851	0.73364	0.556451
CACNA1S-I642M	not provided	Uncertain_significance	0	0.978	0.996	0.999905	2.515	-2.78	-5.13	0.100982	0.690919	1.0883	25.6	0.993249	0.9614	0.871	0.643162	0.661326
CACNA1S-K1437Q	malignant hyperthermia, susceptibility to, 5;hypokalemic periodic paralysis 1,Hypokalemic periodic paralysis 1 (HOKPP1)	Uncertain_significance	0.026	0.999	1	0.999995	2.74	-3.74	-4.13	0.075533	0.94351	1.0938	29.2	0.990555	0.9417	0.916	0.837777	0.795488
CACNA1S-K1550N	malignant hyperthermia, susceptibility to, 5;hypokalemic periodic paralysis 1	Uncertain_significance	0.103	0.996	1	0.999415	1.5	-0.15	-3.87	0.056597	0.556656	0.5342	24	0.778436	0.8413	0.448	0.687877	0.409587
CACNA1S-K224E	hypokalemic periodic paralysis 1;malignant hyperthermia, susceptibility to, 5	Uncertain_significance	0.006	0.814	0.929	0.999979	2.81	-3.07	-4.93	0.150457	0.788655	1.0933	27.1	0.828125	0.9498	0.883	0.741326	0.656995
CACNA1S-K685N	malignant hyperthermia, susceptibility to, 5;hypokalemic periodic paralysis 1	Uncertain_significance	0.021	0.776	0.991	0.883145	2.29	-3.62	-3.97	0.229798	0.592836	0.7621	23.6	0.86638	0.8944	0.395	0.597492	0.271727
CACNA1S-K88E	malignant hyperthermia, susceptibility to, 5;hypokalemic periodic paralysis 1|not provided,Hypokalemic periodic paralysis 1 (HOKPP1)	Uncertain_significance	0.045	0.345	0.481	0.634374	2.955	-1.87	-4.37	0.105784	0.614185	1.1199	24.3	0.146167	0.8827	0.563	0.498561	0.220711
CACNA1S-L1277F	not provided	Uncertain_significance	0.037	1	1	0.999964	1.86	-3.59	-5.07	0.10331	0.756709	1.082	28.9	0.99409	0.954	0.847	0.871114	0.662356
CACNA1S-L132M	-	Benign	0.108	0.077	0.067	0.960749	0.53	-0.14	-4.47	NA	0.169343	0.3645	20.8	0.0284836	0.7457	0.312	0.551978	-0.218872
CACNA1S-L1604M	not provided	Uncertain_significance	0.039	0.999	1	0.989394	2.61	-1.38	-4.53	0.114116	0.535354	0.6437	25.5	0.93428	0.9547	0.593	0.640705	0.577761
CACNA1S-L1628P	-	Benign	0	0.999	1	1	2.625	-4.53	-4.61	0.189437	0.954336	0.5904	27	0.28076	0.9623	0.731	0.625562	0.65801
CACNA1S-L164F	not specified|hypokalemic periodic paralysis 1,Hypokalemic periodic paralysis 1 (HOKPP1)	Uncertain_significance	0.036	0.862	0.985	0.99191	3.15	-3.52	-5.2	0.11968	0.260587	1.0527	24.9	0.972232	0.958	0.761	0.834696	0.51435
CACNA1S-L1800S	-	Benign	0.001	0.994	0.999	0.128381	2.085	-1.75	0.56	NA	0.535543	-0.8694	24.9	0.0272694	0	0.205	0.520452	0.602168
CACNA1S-L196I	malignant hyperthermia, susceptibility to, 5;hypokalemic periodic paralysis 1	Uncertain_significance	0.057	0.999	1	0.994695	2.06	-1.77	-5.22	0.101827	0.552866	1.0946	24	0.814332	0.9586	0.764	0.698115	0.515187
CACNA1S-L204V	malignant hyperthermia, susceptibility to, 5;hypokalemic periodic paralysis 1,Hypokalemic periodic paralysis 1 (HOKPP1)	Uncertain_significance	0.111	0.032	0.022	0.973105	1.46	-2.51	-4.52	0.088664	0.621556	0.6704	21.7	0.877312	0.8454	0.351	0.66931	-0.0289022
CACNA1S-L31F	malignant hyperthermia, susceptibility to, 5;hypokalemic periodic paralysis 1|malignant hyperthermia, susceptibility to, 5;hypokalemic periodic paralysis 1;thyrotoxic periodic paralysis, susceptibility to, 1,Hypokalemic periodic paralysis 1 (HOKPP1)	Uncertain_significance	0.053	0.999	1	0.992385	2.715	-3.31	-0.56	0.099463	0.262644	-0.0876	23.7	0.989796	0.4743	0.551	0.618629	0.664315
CACNA1S-L328M	hypokalemic periodic paralysis 1;malignant hyperthermia, susceptibility to, 5,Hypokalemic periodic paralysis 1 (HOKPP1)	Uncertain_significance	0.001	0.987	0.999	0.999361	3.105	-1.78	-5.5	0.165884	0.697012	1.0865	24.5	0.981574	0.9749	0.858	0.744512	0.662709
CACNA1S-L398Q	malignant hyperthermia	Uncertain_significance	0.161	0.766	0.96	0.999757	2.125	-2.18	-3.91	0.062271	0.918222	0.4604	24.4	0.876834	0.9301	0.717	0.633485	0.680832
CACNA1S-L444F	hypokalemic periodic paralysis 1;malignant hyperthermia, susceptibility to, 5	Uncertain_significance	0.108	0.022	0.019	0.997826	1.81	-3.6	-4.52	0.05188	0.74741	0.6512	24	0.886944	0.8493	0.468	0.548465	0.047569
CACNA1S-L458H	-	Benign	0.222	0.466	0.835	0.999981	1.38	1.7	-4.47	NA	0.139122	-0.9993	23.4	0.0619374	0	0.302	0.382987	0.233586
CACNA1S-L575F	malignant hyperthermia, susceptibility to, 5;hypokalemic periodic paralysis 1,Hypokalemic periodic paralysis 1 (HOKPP1)	Uncertain_significance	0.001	1	1	0.999973	3.195	-3.79	-5.16	0.097508	0.918337	1.081	26.1	0.923712	0.976	0.886	0.730055	0.792408
CACNA1S-L766M	malignant hyperthermia, susceptibility to, 5;hypokalemic periodic paralysis 1,Hypokalemic periodic paralysis 1 (HOKPP1)	Uncertain_significance	0.298	0.999	1	0.97714	1.76	-0.37	-3.9	0.082358	0.440173	0.6632	23.2	0.0979848	0.8816	0.483	0.719779	0.110357
CACNA1S-L807F	hypokalemic periodic paralysis 1,Hypokalemic periodic paralysis 1 (HOKPP1)	Uncertain_significance	0.382	0.939	0.992	0.998957	1.485	-0.2	-4.42	0.063728	0.312219	0.7575	23.6	0.758287	0.889	0.626	0.662959	0.345134
CACNA1S-M1005L	hypokalemic periodic paralysis 1;malignant hyperthermia, susceptibility to, 5,Hypokalemic periodic paralysis 1 (HOKPP1)	Uncertain_significance	0.956	0.009	0	0.990609	-0.98	-2.39	-4.24	0.072375	0.347825	0.0032	21.2	0.646975	0.5876	0.379	0.609321	-0.501175
CACNA1S-M1056V	hypokalemic periodic paralysis 1;malignant hyperthermia, susceptibility to, 5	Uncertain_significance	0.002	0.994	0.99	0.999892	1.48	-3.65	-4.81	0.063176	0.698699	1.1089	24.7	0.660611	0.9415	0.902	0.69322	0.593865
CACNA1S-M1146K	malignant hyperthermia, susceptibility to, 5;hypokalemic periodic paralysis 1,Hypokalemic periodic paralysis 1 (HOKPP1)	Uncertain_significance	0.005	0.07	0.415	0.999043	0.805	-3.32	-4.32	0.111307	0.784561	0.5776	23.6	0.783592	0.747	0.702	0.658792	0.0418187
CACNA1S-M1165K	not provided	Uncertain_significance	0.006	0.816	0.88	0.999967	4.495	-5.58	-4.49	0.12656	0.930612	1.0867	27.1	0.998431	0.9669	0.943	0.750845	0.874832
CACNA1S-M1241T	not provided	Uncertain_significance	0.001	0.45	0.154	0.999997	2.225	-5.48	-4.95	0.174186	0.890769	1.1013	25.9	0.888556	0.9397	0.83	0.912876	0.280137
CACNA1S-M152V	hypokalemic periodic paralysis 1;malignant hyperthermia, susceptibility to, 5|not provided,Hypokalemic periodic paralysis 1 (HOKPP1)	Uncertain_significance	0.371	0.003	0.001	0.998688	-0.32	-0.99	-3.71	0.096492	0.04759	-0.3272	0.679	0.0240082	0.3851	0.321	0.512739	-1.17891
CACNA1S-M1593T	malignant hyperthermia, susceptibility to, 5;hypokalemic periodic paralysis 1,Hypokalemic periodic paralysis 1 (HOKPP1)	Uncertain_significance	0.618	0.07	0.239	0.644529	1.7	-0.21	-3.72	0.093944	0.153629	0.3164	18.53	0.275992	0.773	0.323	0.636847	-0.0823193
CACNA1S-M1750V	not provided	Uncertain_significance	0.837	0	0	1	0	-0.18	-3.54	0.046257	0.041042	-0.2954	0.026	0.0493174	0.5338	0.147	0.244237	-1.40851
CACNA1S-M222K	malignant hyperthermia, susceptibility to, 5;hypokalemic periodic paralysis 1,Hypokalemic periodic paralysis 1 (HOKPP1)	Uncertain_significance	0	0.997	0.999	1	3.105	-5.32	-4.8	0.269197	0.924663	1.1037	27.5	0.997143	0.9636	0.977	0.851542	0.862036
CACNA1S-M367I	hypokalemic periodic paralysis 1;malignant hyperthermia, susceptibility to, 5	Uncertain_significance	0.004	0.164	0.248	0.999998	2.945	-0.9	-3.1	0.08684	0.821184	0.6912	23.4	0.934059	0.7881	0.667	0.582891	0.322331
CACNA1S-M519I	malignant hyperthermia, susceptibility to, 5;hypokalemic periodic paralysis 1,Hypokalemic periodic paralysis 1 (HOKPP1)	Uncertain_significance	0.071	0.166	0.24	0.998641	1.16	-3.6	-4.28	0.037941	0.842583	-0.0951	21.7	0.817108	0.8782	0.423	0.496151	0.105073
CACNA1S-M578I	hypokalemic periodic paralysis 1 (hokpp1),hypokalemic periodic paralysis 1	Pathogenic/likely_pathogenic	0	0.996	0.996	0.999999	3.245	-3.79	-5.07	0.19193	0.943242	1.0908	25.8	0.99792	0.9721	0.92	0.723387	0.809085
CACNA1S-M635K	not provided	Uncertain_significance	0.006	0.09	0.024	0.985471	2.165	-5.07	-4.81	0.1911	0.927894	0.9659	23.6	0.666603	0.9121	0.679	0.401558	0.122874
CACNA1S-M635T	not provided|malignant hyperthermia, susceptibility to, 5;hypokalemic periodic paralysis 1,Hypokalemic periodic paralysis 1 (HOKPP1)	Uncertain_significance	0.009	0.03	0.006	0.899801	2.095	-4.67	-4.86	0.192882	0.91977	1.033	23.2	0.648164	0.906	0.555	0.43622	0.0975935
CACNA1S-M635V	-	Benign	0.292	0	0	0.999829	1.615	-2.42	-4.83	0.020162	0.094839	0.0784	3.002	0.0129187	0.8198	0.28	0.334783	-1.09191
CACNA1S-M701I	malignant hyperthermia, susceptibility to, 5;hypokalemic periodic paralysis 1,Hypokalemic periodic paralysis 1 (HOKPP1)	Uncertain_significance	0.125	0	0	0.995629	-0.55	0.06	-3.67	0.074239	0.293937	-0.2884	13.67	0.245553	0.5864	0.203	0.337273	-0.617165
CACNA1S-M827T	-	Benign	0.42	0	0	0.989379	0.205	-1.42	-4.31	NA	0.150642	-0.371	14.53	0.0051832	0.3692	0.316	0.348285	-1.19276
CACNA1S-M883V	malignant hyperthermia, susceptibility to, 5;hypokalemic periodic paralysis 1	Uncertain_significance	0.025	0.217	0.036	0.966254	0.58	-1.57	-4.78	0.236581	0.406291	0.7468	22.7	0.135041	0.8705	0.718	0.522546	-0.201082
CACNA1S-M963T	hypokalemic periodic paralysis 1;malignant hyperthermia, susceptibility to, 5	Uncertain_significance	0.504	0.388	0.387	0.936887	1.125	-0.95	-3.7	0.360128	0.413702	0.0785	21.5	0.461953	0.7631	0.364	0.695473	-0.215522
CACNA1S-N1027S	hypokalemic periodic paralysis 1|malignant hyperthermia, susceptibility to, 5;hypokalemic periodic paralysis 1	Uncertain_significance	0.081	0.099	0.01	1	0.88	-2.91	-4.35	0.091975	0.192226	0.2627	15.91	0.100555	0.8126	0.242	0.292257	-0.62633
CACNA1S-N1037K	malignant hyperthermia, susceptibility to, 5;hypokalemic periodic paralysis 1,Hypokalemic periodic paralysis 1 (HOKPP1)	Uncertain_significance	0.041	0.426	0.466	0.997385	1.62	-1.53	-4.96	0.159893	0.670166	1.0143	22.6	0.856404	0.927	0.613	0.399897	0.25853
CACNA1S-N1221I	hypokalemic periodic paralysis 1,Hypokalemic periodic paralysis 1 (HOKPP1)	Uncertain_significance	0.013	0.178	0.611	1	1.995	-1.29	-3.97	0.512211	0.284515	0.2292	23	0.866902	0.6489	0.373	0.685109	-0.15633
CACNA1S-N1654K	malignant hyperthermia, susceptibility to, 5	Uncertain_significance	0.095	0.013	0.044	0.99391	1.04	-1.76	-3.72	0.087023	0.200171	-0.1484	13.73	0.185803	0.7557	0.221	0.411017	-0.43911
CACNA1S-N1662Y	hypokalemic periodic paralysis 1;malignant hyperthermia, susceptibility to, 5,Hypokalemic periodic paralysis 1 (HOKPP1)	Uncertain_significance	0.088	0.832	0.998	0.999963	2.455	-4.33	-4.05	0.109289	0.62612	0.3991	24.8	0.989401	0.9279	0.514	0.660269	0.575838
CACNA1S-N1663D	malignant hyperthermia, susceptibility to, 5;hypokalemic periodic paralysis 1,Hypokalemic periodic paralysis 1 (HOKPP1)	Uncertain_significance	0.016	0.081	0.361	0.999591	2.49	-3.17	-3.92	0.061135	0.726261	-0.2567	24.2	0.129808	0.8333	0.377	0.640797	0.167161
CACNA1S-N1674H	hypokalemic periodic paralysis 1,Hypokalemic periodic paralysis 1 (HOKPP1)	Uncertain_significance	0.034	0.046	0.087	0.999988	1.735	-0.09	-3.8	0.090911	0.098461	-0.1499	16.12	0.0679627	0.737	0.158	0.329591	-0.435524
CACNA1S-N1850K	malignant hyperthermia, susceptibility to, 5;hypokalemic periodic paralysis 1,Hypokalemic periodic paralysis 1 (HOKPP1)	Uncertain_significance	0.111	0.002	0.001	1	0.345	-0.59	-3.74	0.041235	0.127897	-0.4262	11.22	0.0461834	0.6142	0.212	0.321611	-1.01976
CACNA1S-N554D	hypokalemic periodic paralysis 1;malignant hyperthermia, susceptibility to, 5	Uncertain_significance	0.006	0.999	1	0.999951	3.07	-4.72	-4.91	0.099151	0.849797	1.1011	26.6	0.997778	0.9606	0.854	0.798022	0.68551
CACNA1S-N596S	hypokalemic periodic paralysis 1;malignant hyperthermia, susceptibility to, 5	Uncertain_significance	0.009	0.257	0.177	0.572047	2.435	-0.47	-5.03	0.220865	0.579098	1.0933	23.3	0.904162	0.9213	0.49	0.56587	0.0731849
CACNA1S-N596T	hypokalemic periodic paralysis 1	Uncertain_significance	0.568	0.007	0	0.710001	0.995	2.07	-5.16	0.092724	0.269888	0.5024	19.06	0.59371	0.8535	0.365	0.606929	-0.287987
CACNA1S-N649H	-	Benign	0	1	1	1	4.025	-4.65	-4.41	0.11228	0.938522	1.1003	28.8	0.984209	0.9575	0.949	0.853898	0.85061
CACNA1S-N803D	not provided|malignant hyperthermia, susceptibility to, 5;hypokalemic periodic paralysis 1,Hypokalemic periodic paralysis 1 (HOKPP1)	Uncertain_significance	0.013	0.318	0.751	0.999942	3.565	-4.48	-4.38	0.147304	0.904035	1.0133	24.4	0.965759	0.9107	0.807	0.762541	0.515752
CACNA1S-N909S	malignant hyperthermia, susceptibility to, 5;hypokalemic periodic paralysis 1,Hypokalemic periodic paralysis 1 (HOKPP1)	Uncertain_significance	0.03	0.626	0.609	0.99994	0.875	-4.57	-4.75	0.179622	0.927912	0.964	26.8	0.539446	0.8862	0.726	0.81396	0.286957
CACNA1S-P1268S	malignant hyperthermia, susceptibility to, 5;hypokalemic periodic paralysis 1,Hypokalemic periodic paralysis 1 (HOKPP1)	Uncertain_significance	0.001	1	1	1	2.715	-7.56	-4.89	0.164668	0.910726	1.1003	26.8	0.997552	0.966	0.844	0.875816	0.808292
CACNA1S-P1717R	malignant hyperthermia, susceptibility to, 5;hypokalemic periodic paralysis 1	Uncertain_significance	0.021	0.006	0.008	1	0.805	-0.42	-3.69	0.03776	0.1058	-0.1659	15.54	0.115302	0.6757	0.266	0.317972	-0.725079
CACNA1S-P172T	not provided	Uncertain_significance	0	0.969	0.992	0.999964	3.96	-7.05	-5.02	0.147191	0.877563	1.0702	26.4	0.999201	0.9741	0.891	0.844166	0.936375
CACNA1S-P1767T	-	Benign	0.007	0.004	0.001	1	0.205	-1.55	-3.81	0.035031	0.06321	-0.2489	1.703	0.0407474	0.7001	0.258	0.235829	-0.984532
CACNA1S-P1839S	-	Benign	0.374	0.001	0	1	-0.095	-2.09	0.62	0.019163	0.073973	-1.034	15.18	0.0031986	0.0787	0.045	0.268116	-0.744599
CACNA1S-P1871L	malignant hyperthermia, susceptibility to, 5;hypokalemic periodic paralysis 1,Hypokalemic periodic paralysis 1 (HOKPP1)	Uncertain_significance	0.054	0.007	0.002	1	0.69	-1.33	-3.76	0.095434	0.094477	0.1074	17.55	0.238982	0.7492	0.191	0.279864	-0.618567
CACNA1S-P457L	not provided|malignant hyperthermia, susceptibility to, 5;hypokalemic periodic paralysis 1,Hypokalemic periodic paralysis 1 (HOKPP1)	Uncertain_significance	0.019	0.367	0.773	1	3.68	-8.72	-4.43	0.071229	0.904907	1.0968	24.6	0.997339	0.9243	0.842	0.636844	0.642124
CACNA1S-P457S	not provided|malignant hyperthermia, susceptibility to, 5;hypokalemic periodic paralysis 1,Hypokalemic periodic paralysis 1 (HOKPP1)	Uncertain_significance	0.102	0.021	0.044	0.99989	2.235	-6.78	-4.23	0.057063	0.702938	0.7978	22.6	0.596309	0.8742	0.609	0.568984	0.0993642
CACNA1S-P75L	hypokalemic periodic paralysis 1;malignant hyperthermia, susceptibility to, 5,Hypokalemic periodic paralysis 1 (HOKPP1)	Uncertain_significance	0.001	0.998	1	1	3.43	-8.28	-4.2	0.147455	0.89898	1.093	27.8	0.998077	0.9416	0.858	0.718454	0.852821
CACNA1S-Q1108E	malignant hyperthermia, susceptibility to, 5;hypokalemic periodic paralysis 1,Hypokalemic periodic paralysis 1 (HOKPP1)	Uncertain_significance	0.001	0.986	0.992	0.999999	3.655	-2.72	-3.9	0.127668	0.917915	1.0997	26.1	0.981678	0.9566	0.914	0.600267	1.04291
CACNA1S-Q1142P	-	Benign	0.025	0.827	0.977	0.999916	2.59	-5.54	-4.45	0.127518	0.97074	0.8549	27.4	0.0949983	0.891	0.834	0.528425	0.670597
CACNA1S-Q1265H	not provided	Uncertain_significance	0.001	0.967	0.987	1	3.62	-4.7	-4.39	0.089409	0.846973	1.0989	36	0.99753	0.9575	0.869	0.8559	0.789934
CACNA1S-Q1508E	not provided	Uncertain_significance	0.205	0.986	0.996	0.999994	0.245	-2.22	3.1	0.013562	0.931785	-0.9244	23.6	0.953433	0.0327	0.273	0.778736	0.498325
CACNA1S-Q1554K	malignant hyperthermia, susceptibility to, 5;hypokalemic periodic paralysis 1	Uncertain_significance	0.561	0.114	0.376	0.914023	1.955	-0.68	-3.74	0.035605	0.773379	0.353	22.2	0.310612	0.7951	0.396	0.452302	0.154268
CACNA1S-R1038H	malignant hyperthermia, susceptibility to, 5;hypokalemic periodic paralysis 1,Hypokalemic periodic paralysis 1 (HOKPP1)	Uncertain_significance	0.045	0.365	0.506	0.999824	2.115	-4.06	-5	0.051324	0.650259	1.0456	24.6	0.672341	0.9223	0.729	0.404248	0.384489
CACNA1S-R1038L	hypokalemic periodic paralysis 1;malignant hyperthermia, susceptibility to, 5	Uncertain_significance	0	0.964	0.99	0.999932	3.085	-6.25	-4.99	0.117149	0.811491	1.0778	27.8	0.997483	0.9677	0.944	0.40972	0.825742
CACNA1S-R1086C	hypokalemic periodic paralysis|hypokalemic periodic paralysis 1;malignant hyperthermia, susceptibility to, 5|not provided,Hypokalemic periodic paralysis (HOKPP),Hypokalemic periodic paralysis 1 (HOKPP1)	Uncertain_significance	0	0.999	1	1	3.64	-7.26	-4.11	0.130175	0.963618	1.0999	33	0.995496	0.9551	0.956	0.888528	0.830244
CACNA1S-R1086G	hypokalemic periodic paralysis 1;malignant hyperthermia, susceptibility to, 5	Uncertain_significance	0	0.998	1	0.999998	3.64	-6.35	-4.08	0.096457	0.969971	1.0999	32	0.997294	0.9551	0.947	0.851651	0.829946
CACNA1S-R1086H	malignant,malignant hyperthermia, susceptibility to, 5,malignant hyperthermia 5 (mhs5)	Pathogenic/likely_pathogenic	0	0.999	1	0.999997	3.64	-4.51	-4.08	0.163907	0.932631	1.0912	28.5	0.995993	0.9487	0.934	0.866664	0.558293
CACNA1S-R1096C	hypokalemic periodic paralysis 1;malignant hyperthermia, susceptibility to, 5,Hypokalemic periodic paralysis 1 (HOKPP1)	Uncertain_significance	0	0.961	1	1	2.885	-6.92	-3.97	0.155838	0.949752	1.0884	32	0.983715	0.9425	0.794	0.862991	0.818361
CACNA1S-R1096L	hypokalemic periodic paralysis 1;malignant hyperthermia, susceptibility to, 5	Uncertain_significance	0.001	0.912	0.993	0.999855	2.885	-6.01	-3.94	0.293074	0.842892	0.9994	27	0.992522	0.9151	0.791	0.83204	0.376936
CACNA1S-R119H	hypokalemic periodic paralysis 1;malignant hyperthermia, susceptibility to, 5	Uncertain_significance	0	0.976	1	1	3.875	-4.27	-5.22	0.219517	0.923178	1.0587	25.6	0.997198	0.9785	0.951	0.677453	0.874281
CACNA1S-R119P	hypokalemic periodic paralysis 1,Hypokalemic periodic paralysis 1 (HOKPP1)	Uncertain_significance	0.001	0.963	0.997	1	5.075	-5.97	-5.25	0.28384	0.969196	0.9865	26.1	0.998983	0.9854	0.974	0.687119	0.987265
CACNA1S-R1229H	malignant hyperthermia, susceptibility to, 5;hypokalemic periodic paralysis 1,Hypokalemic periodic paralysis 1 (HOKPP1)	Uncertain_significance	0.084	0.954	0.998	0.996648	2.72	-4.38	-4.35	0.249758	0.746794	1.0942	29.8	0.906389	0.9616	0.69	0.767781	0.710492
CACNA1S-R1229P	malignant hyperthermia	Uncertain_significance	0.11	0.947	0.984	0.998911	2.01	-6	-4.28	0.301255	0.826866	1.0751	31	0.548537	0.9356	0.672	0.784916	0.534537
CACNA1S-R1239G	periodic,hypokalemic periodic paralysis 1 (hokpp1),periodic paralysis hypokalemic 1 (hokpp1),hypokalemic periodic paralysis 1|not provided|hypokalemic periodic paralysis 1;malignant hyperthermia, susceptibility to, 5	Pathogenic/likely_pathogenic	0.001	0.982	0.997	1	4.84	-6.49	-5.14	0.112574	0.946711	0.9895	32	0.999314	0.9848	0.981	0.886191	1.00651
CACNA1S-R1239H	periodic,periodic paralysis hypokalemic 1 (hokpp1),hypokalemic periodic paralysis 1 (hokpp1),hypokalemic periodic paralysis 1|not provided|hypokalemic periodic paralysis 1;malignant hyperthermia, susceptibility to, 5	Pathogenic/likely_pathogenic	0	0.984	1	1	4.84	-4.64	-5.16	0.113124	0.930331	0.9895	29.8	0.999679	0.9848	0.971	0.899111	0.99578
CACNA1S-R1242K	hypokalemic periodic paralysis 1;malignant hyperthermia, susceptibility to, 5	Uncertain_significance	0.001	0.297	0.144	0.99991	3.905	-2.81	-6.2	0.444969	0.932368	1.1145	24.4	0.99317	0.9842	0.921	0.933954	0.461898
CACNA1S-R1249W	hypokalemic periodic paralysis 1	Uncertain_significance	0	0.896	0.984	0.999761	3.575	-7.2	-5.15	0.047345	0.734998	1.0938	28.5	0.993761	0.9706	0.824	0.882086	0.526936
CACNA1S-R1254G	hypokalemic periodic paralysis 1;malignant hyperthermia, susceptibility to, 5,Hypokalemic periodic paralysis 1 (HOKPP1)	Uncertain_significance	0	0.883	0.943	0.999994	3.6	-6.58	-5.07	0.165304	0.714074	1.0635	28.5	0.971277	0.9756	0.887	0.874951	0.739929
CACNA1S-R1254Q	-	Benign	0.006	0.951	0.998	0.999999	2.69	-3.76	-5.14	0.10036	0.896242	1.0912	29.9	0.107734	0.9682	0.941	0.846471	0.783866
CACNA1S-R1302Q	malignant hyperthermia, susceptibility to, 5;hypokalemic periodic paralysis 1	Uncertain_significance	0.001	0.999	1	0.999998	2.98	-3.75	-4.34	0.108012	0.902381	1.1045	32	0.916719	0.9582	0.938	0.731013	0.887734
CACNA1S-R1302W	-	Benign	0	1	1	0.999994	4.59	-7.5	-4.4	0.175114	0.735232	1.0667	29.5	0.995724	0.9606	0.908	0.828067	0.803203
CACNA1S-R1318S	not provided	Uncertain_significance	0	0.125	0.021	0.999852	3.53	-5.53	-4.35	0.110068	0.749167	1.0124	31	0.966207	0.9354	0.764	0.786437	0.233834
CACNA1S-R1389Q	malignant hyperthermia, susceptibility to, 5;hypokalemic periodic paralysis 1,Hypokalemic periodic paralysis 1 (HOKPP1)	Uncertain_significance	0	0.932	0.999	0.999999	3.6	-3.71	2.96	0.057415	0.92338	-0.8912	28.3	0.985986	0.1005	0.392	0.836495	0.768504
CACNA1S-R1447Q	malignant hyperthermia, susceptibility to, 5;hypokalemic periodic paralysis 1,Hypokalemic periodic paralysis 1 (HOKPP1)	Uncertain_significance	0.002	0.997	1	0.999996	3.28	-3.74	2.92	0.064901	0.95606	-0.8769	33	0.889569	0.1197	0.502	0.827278	0.885371
CACNA1S-R1534Q	malignant hyperthermia, susceptibility to, 5;hypokalemic periodic paralysis 1	Uncertain_significance	0.022	0.999	1	0.999995	1.995	-3.73	-0.94	0.107974	0.910289	0.2416	29.3	0.987428	0.5836	0.743	0.659069	0.824021
CACNA1S-R1539C	-	Benign	0.008	0.299	0.736	5.62e-08	2.02	-7.11	-0.47	NA	0.839587	-0.9155	26.8	0.0615204	0.0062	0.281	0.639571	0.412483
CACNA1S-R1539H	malignant hyperthermia, susceptibility to, 5;hypokalemic periodic paralysis 1	Uncertain_significance	0.001	0.991	1	0.999998	2.02	-4.58	-0.49	0.082922	0.840524	0.0634	28.1	0.9378	0.515	0.592	0.576505	0.758225
[truncated: 5,165 more rows]

## Sheet: Table_S2
Gene	aaref	position	domain	Cs	hCav1.2_variants	Paralog_variant(P/LP)
CACNA1C	M	1	N-term	0	-	-
CACNA1C	V	2	N-term	0	-	-
CACNA1C	N	3	N-term	0	-	-
CACNA1C	E	4	N-term	0.2	-	-
CACNA1C	N	5	N-term	0	N5S-VUS	-
CACNA1C	T	6	N-term	0	-	-
CACNA1C	R	7	N-term	0	-	-
CACNA1C	M	8	N-term	0	-	SCN1A-V5A
CACNA1C	Y	9	N-term	0	-	-
CACNA1C	I	10	N-term	0	-	-
CACNA1C	P	11	N-term	0	-	-
CACNA1C	E	12	N-term	0	E12V-Benign	-
CACNA1C	E	13	N-term	0	-	SCN5A-G9V
CACNA1C	N	14	N-term	0	-	-
CACNA1C	H	15	N-term	0	-	SCN2A-D12N,SCN9A-Q10R
CACNA1C	Q	16	N-term	0	-	-
CACNA1C	G	17	N-term	0	-	-
CACNA1C	S	18	N-term	0.1	S18F-VUS	-
CACNA1C	N	19	N-term	0	-	SCN5A-E30G
CACNA1C	Y	20	N-term	0	-	-
CACNA1C	G	21	N-term	0	-	-
CACNA1C	S	22	N-term	0	S22I-VUS	-
CACNA1C	P	23	N-term	0	-	-
CACNA1C	R	24	N-term	0	R24C-VUS,R24H-VUS	-
CACNA1C	P	25	N-term	0	-	-
CACNA1C	A	26	N-term	0	A26T-VUS,A26V-VUS	-
CACNA1C	H	27	N-term	0	-	-
CACNA1C	A	28	N-term	0	-	-
CACNA1C	N	29	N-term	0	-	-
CACNA1C	M	30	N-term	0	M30V-VUS	-
CACNA1C	N	31	N-term	0.1	N31D-VUS	-
CACNA1C	A	32	N-term	0.2	-	-
CACNA1C	N	33	N-term	0.1	N33S-VUS	-
CACNA1C	A	34	N-term	0	A34V-VUS	-
CACNA1C	A	35	N-term	0	-	SCN5A-R43Q
CACNA1C	A	36	N-term	0	A36V-VUS	-
CACNA1C	G	37	N-term	0	G37R-Benign	-
CACNA1C	L	38	N-term	0	-	-
CACNA1C	A	39	N-term	0	A39V-P/LP	-
CACNA1C	P	40	N-term	0	-	-
CACNA1C	E	41	N-term	0	E41V-VUS	-
CACNA1C	H	42	N-term	0	-	-
CACNA1C	I	43	N-term	0	-	-
CACNA1C	P	44	N-term	0	P44A-VUS	SCN5A-P52S
CACNA1C	T	45	N-term	0	-	-
CACNA1C	P	46	N-term	0	P46L-VUS	-
CACNA1C	G	47	N-term	0	-	-
CACNA1C	A	48	N-term	0	-	-
CACNA1C	A	49	N-term	0	-	SCN2A-D55A
CACNA1C	L	50	N-term	0	-	-
CACNA1C	S	51	N-term	0	-	-
CACNA1C	W	52	N-term	0	W52R-VUS	-
CACNA1C	Q	53	N-term	0	-	SCN1A-G58V
CACNA1C	A	54	N-term	0	-	SCN1A-F63L
CACNA1C	A	55	N-term	0	A55T-VUS	-
CACNA1C	I	56	N-term	0	-	SCN1A-I68T
CACNA1C	D	57	N-term	0.1	-	-
CACNA1C	A	58	N-term	0	-	-
CACNA1C	A	59	N-term	0	A59S-VUS	-
CACNA1C	R	60	N-term	0	-	-
CACNA1C	Q	61	N-term	0	Q61P-VUS	-
CACNA1C	A	62	N-term	0	-	-
CACNA1C	K	63	N-term	0.1	K63E-VUS	-
CACNA1C	L	64	N-term	0	-	-
CACNA1C	M	65	N-term	0	-	SCN1A-S74P
CACNA1C	G	66	N-term	0	-	-
CACNA1C	S	67	N-term	0	S67N-VUS	-
CACNA1C	A	68	N-term	0.1	A68T-Benign	-
CACNA1C	G	69	N-term	0.1	-	SCN1A-D79N,SCN1A-D79H
CACNA1C	N	70	N-term	0	N70S-VUS	-
CACNA1C	A	71	N-term	0	A71T-VUS,A71V-VUS	SCN5A-D84N,SCN2A-D82G
CACNA1C	T	72	N-term	0	-	-
CACNA1C	I	73	N-term	0	I73V-VUS	-
CACNA1C	S	74	N-term	0	-	SCN5A-Y87C,SCN1A-Y84C
CACNA1C	T	75	N-term	0	-	-
CACNA1C	V	76	N-term	0	-	-
CACNA1C	S	77	N-term	0	-	-
CACNA1C	S	78	N-term	0	S78T-VUS	-
CACNA1C	T	79	N-term	0.1	T79M-VUS	-
CACNA1C	Q	80	N-term	0	-	-
CACNA1C	R	81	N-term	0.2	R81Q-VUS	-
CACNA1C	K	82	N-term	0	-	-
CACNA1C	R	83	N-term	0	R83W-VUS,R83Q-VUS	-
CACNA1C	Q	84	N-term	0	-	-
CACNA1C	Q	85	N-term	0	-	SCN5A-F93S,SCN1A-F90S
CACNA1C	Y	86	N-term	0.1	Y86C-VUS	SCN5A-I94S,SCN1A-I91T
CACNA1C	G	87	N-term	0	-	SCN5A-V95I
CACNA1C	K	88	N-term	0	-	-
CACNA1C	P	89	N-term	0	-	-
CACNA1C	K	90	N-term	0	-	-
CACNA1C	K	91	N-term	0	-	-
CACNA1C	Q	92	N-term	0	Q92P-VUS	-
CACNA1C	G	93	N-term	0.2	-	-
CACNA1C	S	94	N-term	0	-	SCN1A-A98P
CACNA1C	T	95	N-term	0	-	-
CACNA1C	T	96	N-term	0.1	T96M-VUS	-
CACNA1C	A	97	N-term	0.1	-	SCN4A-R104H,SCN5A-R104Q,SCN1A-R101Q,SCN5A-R104G,SCN5A-R104W,SCN1A-R101W
CACNA1C	T	98	N-term	0	-	-
CACNA1C	R	99	N-term	0.2	-	SCN1A-S103G,SCN1A-S103I
CACNA1C	P	100	N-term	0.2	P100L-VUS	-
CACNA1C	P	101	N-term	0.2	-	SCN1A-T105I
CACNA1C	R	102	N-term	0	-	-
CACNA1C	A	103	N-term	0.4	-	-
CACNA1C	L	104	N-term	0.7	-	SCN1A-L108P,SCN1A-L108R
CACNA1C	L	105	N-term	0.5	-	-
CACNA1C	C	106	N-term	0.3	-	CACNA1F-C74R
CACNA1C	L	107	N-term	0.8	-	-
CACNA1C	T	108	N-term	0.4	-	SCN1A-T112I,SCN5A-S115G
CACNA1C	L	109	N-term	0.3	-	SCN1A-P113L,SCN1A-P113R,SCN1A-P113T
CACNA1C	K	110	N-term	0.1	-	-
CACNA1C	N	111	N-term	0.3	-	SCN1A-N115K
CACNA1C	P	112	N-term	0.2	-	-
CACNA1C	I	113	N-term	0.5	-	SCN1A-L117P
CACNA1C	R	114	N-term	0.6	-	SCN5A-R121Q,CACNA1F-R82Q,SCN1A-R118S,SCN5A-R121W
CACNA1C	R	115	N-term	0.4	-	-
CACNA1C	A	116	N-term	0.3	-	-
CACNA1C	C	117	N-term	0.5	-	SCN10A-A123G,SCN1A-A121P
CACNA1C	I	118	N-term	0.3	-	SCN5A-V125L
CACNA1C	S	119	N-term	0.5	-	SCN5A-K126E
CACNA1C	I	120	N-term	0.5	-	SCN1A-I124N
CACNA1C	V	121	N-term	0.3	-	-
CACNA1C	E	122	N-term	0.4	-	-
CACNA1C	W	123	N-term	0.4	-	SCN1A-H127D,SCN1A-H127L,SCN1A-H127Y
CACNA1C	K	124	N-term	0.3	-	-
CACNA1C	P	125	DI-S1	0.3	-	-
CACNA1C	F	126	DI-S1	0.8	-	-
CACNA1C	E	127	DI-S1	0.5	-	SCN2A-N132K,CACNA1A-E101Q
CACNA1C	I	128	DI-S1	0.3	-	-
CACNA1C	I	129	DI-S1	0.7	-	SCN5A-L136P
CACNA1C	I	130	DI-S1	0.5	-	-
CACNA1C	L	131	DI-S1	0.7	-	SCN5A-M138I,SCN1A-M135T,SCN2A-M136I
CACNA1C	L	132	DI-S1	0.7	-	-
CACNA1C	T	133	DI-S1	0.6	-	-
CACNA1C	I	134	DI-S1	0.9	-	SCN4A-I141V,SCN9A-I136V
CACNA1C	F	135	DI-S1	0.8	-	-
CACNA1C	A	136	DI-S1	0.5	-	-
CACNA1C	N	137	DI-S1	0.5	-	SCN1A-N141K
CACNA1C	C	138	DI-S1	1	-	-
CACNA1C	V	139	DI-S1	0.8	-	-
CACNA1C	A	140	DI-S1	0.3	-	-
CACNA1C	L	141	DI-S1	0.7	-	SCN1A-M145T,SCN1A-M145V
CACNA1C	A	142	DI-S1	0.6	-	-
CACNA1C	I	143	DI-S1	0.3	-	-
CACNA1C	Y	144	DI-S1/S2	0.2	-	-
CACNA1C	I	145	DI-S1/S2	0	-	-
CACNA1C	P	146	DI-S1/S2	0	-	-
CACNA1C	F	147	DI-S1/S2	0	-	SCN9A-P149Q
CACNA1C	P	148	DI-S1/S2	0	-	-
CACNA1C	E	149	DI-S1/S2	0	-	-
CACNA1C	D	150	DI-S1/S2	0	-	-
CACNA1C	D	151	DI-S1/S2	0	-	-
CACNA1C	S	152	DI-S1/S2	0	-	NALCN-Y64C
CACNA1C	N	153	DI-S1/S2	0	-	-
CACNA1C	A	154	DI-S1/S2	0	A154T-VUS	-
CACNA1C	T	155	DI-S1/S2	0	-	-
CACNA1C	N	156	DI-S1/S2	0	-	-
CACNA1C	S	157	DI-S1/S2	0	-	-
CACNA1C	N	158	DI-S1/S2	0.1	-	-
CACNA1C	L	159	DI-S2	0.6	-	-
CACNA1C	E	160	DI-S2	0.4	-	SCN5A-E161K
CACNA1C	R	161	DI-S2	0	R161Q-VUS	-
CACNA1C	V	162	DI-S2	0.1	V162M-VUS	-
CACNA1C	E	163	DI-S2	0.3	-	-
CACNA1C	Y	164	DI-S2	0.2	-	-
CACNA1C	L	165	DI-S2	0.5	-	-
CACNA1C	F	166	DI-S2	0.8	-	-
CACNA1C	L	167	DI-S2	0.6	-	SCN1A-T162I,SCN1A-T162P
CACNA1C	I	168	DI-S2	0.6	-	-
CACNA1C	I	169	DI-S2	0.7	-	-
CACNA1C	F	170	DI-S2	0.9	-	SCN1A-Y165H
CACNA1C	T	171	DI-S2	0.5	T171M-VUS	-
CACNA1C	V	172	DI-S2	0.6	-	-
CACNA1C	E	173	DI-S2	1	-	SCN2A-E169G
CACNA1C	A	174	DI-S2	0.5	-	SCN1A-S169P
CACNA1C	F	175	DI-S2	0.6	-	-
CACNA1C	L	176	DI-S2	0.7	-	SCN1A-I171R,SCN1A-I171K
CACNA1C	K	177	DI-S2	1	-	SCN5A-K175N
CACNA1C	V	178	DI-S2	0.8	-	SCN5A-I176M
CACNA1C	I	179	DI-S2	0.4	-	-
CACNA1C	A	180	DI-S2/S3	0.7	A180T-VUS	SCN1A-A175V,SCN1A-A175T,SCN5A-A178G
CACNA1C	Y	181	DI-S2/S3	0.4	Y181H-VUS	-
CACNA1C	G	182	DI-S2/S3	1	-	SCN1A-G177E,SCN1A-G177V,CACNA1F-G150R
CACNA1C	L	183	DI-S2/S3	0.7	-	SCN1A-F178S
CACNA1C	L	184	DI-S2/S3	0.4	-	SCN5A-C182R,SCN1A-C179R,CACNA1H-F161L
CACNA1C	F	185	DI-S2/S3	0.1	-	-
CACNA1C	H	186	DI-S2/S3	0.2	-	-
CACNA1C	P	187	DI-S2/S3	0.2	-	-
CACNA1C	N	188	DI-S2/S3	0.2	-	-
CACNA1C	A	189	DI-S3	0.7	-	SCN5A-T187I
CACNA1C	Y	190	DI-S3	0.9	-	-
CACNA1C	L	191	DI-S3	0.9	-	SCN1A-L186P
CACNA1C	R	192	DI-S3	0.4	-	SCN2A-R188W
CACNA1C	N	193	DI-S3	0.7	-	SCN1A-D188V
CACNA1C	G	194	DI-S3	0.3	-	-
CACNA1C	W	195	DI-S3	1	-	SCN2A-W191C,SCN1A-W190R,SCN2A-W191G
CACNA1C	N	196	DI-S3	0.7	-	SCN1A-N191K,SCN1A-N191Y
CACNA1C	L	197	DI-S3	0.3	-	-
CACNA1C	L	198	DI-S3	0.8	-	-
CACNA1C	D	199	DI-S3	1	-	SCN5A-D197G,SCN1A-D194G,SCN1A-D194N,SCN1A-D194Y,SCN2A-D195G,SCN5A-D197H
CACNA1C	F	200	DI-S3	0.5	-	-
CACNA1C	I	201	DI-S3	0.4	-	-
CACNA1C	I	202	DI-S3	0.8	-	SCN2A-V198D
CACNA1C	V	203	DI-S3	0.7	-	-
CACNA1C	V	204	DI-S3	0.5	-	SCN1A-T199R
CACNA1C	V	205	DI-S3	0.4	-	SCN4A-M203K
CACNA1C	G	206	DI-S3	0.3	-	SCN8A-A205E
CACNA1C	L	207	DI-S3	0.5	-	-
CACNA1C	F	208	DI-S3	0.6	-	-
CACNA1C	S	209	DI-S3	0.3	-	-
CACNA1C	A	210	DI-S3/S4	0.1	-	-
CACNA1C	I	211	DI-S3/S4	0.4	-	SCN2A-F207S,SCN8A-F210S,SCN8A-F210L
CACNA1C	L	212	DI-S3/S4	0.4	-	SCN8A-V211A,SCN2A-V208E
CACNA1C	E	213	DI-S3/S4	0.3	-	-
CACNA1C	Q	214	DI-S3/S4	0.1	-	SCN2A-L210Q,SCN5A-L212P,SCN3A-L209P
CACNA1C	A	215	DI-S3/S4	0.1	-	-
CACNA1C	T	216	DI-S3/S4	0	-	-
CACNA1C	K	217	DI-S3/S4	0.1	-	-
CACNA1C	A	218	DI-S3/S4	0	-	-
CACNA1C	D	219	DI-S3/S4	0	-	-
CACNA1C	G	220	DI-S3/S4	0	-	-
CACNA1C	A	221	DI-S3/S4	0.2	-	-
CACNA1C	N	222	DI-S3/S4	0.1	-	-
CACNA1C	A	223	DI-S3/S4	0	-	-
CACNA1C	L	224	DI-S3/S4	0	-	-
CACNA1C	G	225	DI-S3/S4	0.2	-	-
CACNA1C	G	226	DI-S3/S4	0.2	-	-
CACNA1C	K	227	DI-S3/S4	0.1	-	-
CACNA1C	G	228	DI-S3/S4	0.1	-	-
CACNA1C	A	229	DI-S3/S4	0	-	-
CACNA1C	G	230	DI-S3/S4	0	-	-
CACNA1C	F	231	DI-S3/S4	0	-	SCN2A-G211D,SCN1A-G210D,SCN8A-G214D
CACNA1C	D	232	DI-S3/S4	0.2	-	SCN8A-N215D,SCN2A-N212D
CACNA1C	V	233	DI-S4	0.7	-	SCN8A-V216G,SCN2A-V213D,SCN8A-V216D,SCN2A-V213A
CACNA1C	K	234	DI-S4	0.2	-	CACNA1A-R192Q,CACNA1H-S196L
CACNA1C	A	235	DI-S4	0.6	-	-
CACNA1C	L	236	DI-S4	0.5	-	-
CACNA1C	R	237	DI-S4	0.4	-	SCN11A-R222H,CACNA1A-R195K,SCN11A-R222S,SCN5A-R219H
CACNA1C	A	238	DI-S4	0.7	-	SCN5A-T220I,SCN1A-T217K
CACNA1C	F	239	DI-S4	0.6	-	SCN9A-F216S,SCN1A-F218L
CACNA1C	R	240	DI-S4	1	-	SCN4A-R222W,SCN8A-R223G,SCN5A-R222Q,SCN11A-R225C,SCN2A-R220G
CACNA1C	V	241	DI-S4	0.7	V241A-P/LP	SCN5A-V223L
CACNA1C	L	242	DI-S4	0.4	-	SCN1A-L221V
CACNA1C	R	243	DI-S4	1	-	SCN2A-R223Q,SCN4A-R225W,SCN5A-R225W,SCN8A-R226G,SCN5A-R225Q
CACNA1C	P	244	DI-S4	0.4	-	SCN5A-A226V,SCN1A-A223E
CACNA1C	L	245	DI-S4	1	-	-
CACNA1C	R	246	DI-S4	0.5	-	SCN1A-K225E,SCN1A-K225N
CACNA1C	L	247	DI-S4	0.6	-	SCN1A-T226R,SCN1A-T226M
CACNA1C	V	248	DI-S4	0.9	-	SCN1A-I227S,SCN1A-I227T,SCN5A-I230V
CACNA1C	S	249	DI-S4	0.2	-	SCN1A-S228P,SCN2A-S229T,SCN4A-T231M,SCN2A-S229A,SCN8A-S232P,SCN1A-S228L
CACNA1C	G	250	DI-S4	0.3	-	SCN8A-V233I
CACNA1C	V	251	DI-S4	0.4	-	-
CACNA1C	P	252	DI-S4/S5	0.4	-	-
CACNA1C	S	253	DI-S4/S5	0.3	-	SCN1A-G232S
CACNA1C	L	254	DI-S4/S5	0.5	-	SCN1A-L233R
CACNA1C	Q	255	DI-S4/S5	0.6	-	-
CACNA1C	V	256	DI-S4/S5	0.3	-	SCN2A-T236S
CACNA1C	V	257	DI-S4/S5	0.9	-	SCN9A-I234T,SCN2A-I237N,SCN5A-I239V,SCN8A-I240T,CACNA1A-V215A
CACNA1C	L	258	DI-S4/S5	0.7	-	SCN5A-V240M
CACNA1C	N	259	DI-S4/S5	0.3	-	-
CACNA1C	S	260	DI-S4/S5	0.5	-	SCN2A-A240S,SCN2A-A240V,SCN1A-A239G,CACNA1A-S218L,SCN1A-A239T,SCN1A-A239V,CACNA1F-S229P,CACNA1A-S218W
CACNA1C	I	261	DI-S4/S5	1	-	SCN1A-L240P
CACNA1C	I	262	DI-S4/S5	0.5	-	-
CACNA1C	K	263	DI-S4/S5	0.4	-	SCN5A-Q245K
CACNA1C	A	264	DI-S4/S5	0.7	-	SCN1A-S243Y,SCN9A-S241T
CACNA1C	M	265	DI-S4/S5	0.7	-	SCN5A-V247L
CACNA1C	V	266	DI-S4/S5	0.2	-	-
CACNA1C	P	267	DI-S4/S5	0.4	-	NALCN-Q177P,CACNA1A-P225R
CACNA1C	L	268	DI-S4/S5	1	-	SCN5A-L250V,SCN3A-L247P,CACNA1G-L211P
CACNA1C	L	269	DI-S5	0.3	-	-
CACNA1C	H	270	DI-S5	0.2	-	SCN1A-D249E
CACNA1C	I	271	DI-S5	0.9	-	SCN2A-V251I
CACNA1C	A	272	DI-S5	0.5	-	SCN2A-M252V,SCN1A-M251R
CACNA1C	L	273	DI-S5	0.9	-	SCN1A-I252M,SCN1A-I252N
CACNA1C	L	274	DI-S5	0.8	-	-
CACNA1C	V	275	DI-S5	0.7	-	CACNA1E-L228P,SCN8A-T258I,SCN1A-T254I
CACNA1C	L	276	DI-S5	0.7	-	-
CACNA1C	F	277	DI-S5	1	-	SCN8A-F260S
CACNA1C	V	278	DI-S5	0.6	-	SCN1A-C257R
CACNA1C	I	279	DI-S5	0.7	I279V-VUS	-
CACNA1C	I	280	DI-S5	0.4	-	SCN1A-S259R,SCN5A-S262R
CACNA1C	I	281	DI-S5	0.8	-	SCN2A-V261M,SCN2A-V261L
CACNA1C	Y	282	DI-S5	0.9	-	SCN2A-F262S
CACNA1C	A	283	DI-S5	0.8	-	SCN2A-A263V,SCN2A-A263E,SCN2A-A263T
CACNA1C	I	284	DI-S5	1	-	SCN8A-L267S
CACNA1C	I	285	DI-S5	0.9	-	-
CACNA1C	G	286	DI-S5	1	-	SCN1A-G265W
CACNA1C	L	287	DI-S5	0.6	-	SCN1A-L266P
CACNA1C	E	288	DI-S5	0.4	-	SCN5A-Q270K,SCN4A-Q270K
CACNA1C	L	289	DI-S5	0.8	L289I-VUS	-
CACNA1C	F	290	DI-S5	0.8	-	CACNA1A-Y248C
CACNA1C	M	291	DI-S5/S6	0	-	-
CACNA1C	G	292	DI-S5/S6	1	-	CACNA1F-G261R
CACNA1C	K	293	DI-S5/S6	0.2	-	SCN5A-N275K
CACNA1C	M	294	DI-S5/S6	0.8	-	SCN5A-L276Q
CACNA1C	H	295	DI-S5/S6	0.4	-	CACNA1A-H253Y
CACNA1C	K	296	DI-S5/S6	0.2	-	SCN5A-H278D
CACNA1C	T	297	DI-S5/S6	0.3	-	SCN1A-K276Q
CACNA1C	C	298	DI-S5/S6	1	-	SCN1A-C277Y,CACNA1A-C256R,SCN1A-C277R
CACNA1C	Y	299	DI-S5/S6	0.6	-	SCN1A-I278K
CACNA1C	N	300	DI-S5/S6	0	N300D-VUS	SCN5A-R282H
CACNA1C	Q	301	DI-S5/S6	0	-	SCN1A-W280R,SCN1A-W280C
CACNA1C	E	302	DI-S5/S6	0.2	-	SCN1A-P281L,SCN1A-P281S,SCN1A-P281T,SCN1A-P281R,SCN1A-P281A
CACNA1C	G	303	DI-S5/S6	0	-	-
CACNA1C	I	304	DI-S5/S6	0	I304V-VUS,I304T-Benign	-
CACNA1C	A	305	DI-S5/S6	0	-	-
CACNA1C	D	306	DI-S5/S6	0.2	-	-
CACNA1C	V	307	DI-S5/S6	0	-	SCN5A-K317N
CACNA1C	P	308	DI-S5/S6	0	-	-
CACNA1C	A	309	DI-S5/S6	0	-	SCN1A-G329C,SCN5A-G319S,SCN1A-G329V
CACNA1C	E	310	DI-S5/S6	0	-	-
CACNA1C	D	311	DI-S5/S6	0	-	-
CACNA1C	D	312	DI-S5/S6	0	-	-
CACNA1C	P	313	DI-S5/S6	0	-	-
CACNA1C	S	314	DI-S5/S6	0	-	-
CACNA1C	P	315	DI-S5/S6	0	-	SCN5A-L325R
CACNA1C	C	316	DI-S5/S6	0	-	SCN1A-C336W,SCN1A-C336Y
CACNA1C	A	317	DI-S5/S6	0	A317V-VUS	-
CACNA1C	L	318	DI-S5/S6	0	L318P-VUS	-
CACNA1C	E	319	DI-S5/S6	0	-	-
CACNA1C	T	320	DI-S5/S6	0.1	T320M-VUS	-
CACNA1C	G	321	DI-S5/S6	0	-	SCN1A-S340F
CACNA1C	H	322	DI-S5/S6	0	-	SCN2A-D343H
CACNA1C	G	323	DI-S5/S6	0	-	SCN1A-A342S,SCN1A-A342V,SCN1A-A342E
CACNA1C	R	324	DI-S5/S6	0.2	-	SCN1A-G343D,SCN1A-G343A
CACNA1C	Q	325	DI-S5/S6	0.2	Q325K-VUS	-
CACNA1C	C	326	DI-S5/S6	1	-	SCN1A-C345R
CACNA1C	Q	327	DI-S5/S6	0.2	-	SCN5A-P336L
CACNA1C	N	328	DI-S5/S6	0.2	-	-
CACNA1C	G	329	DI-S5/S6	0.3	G329S-VUS	-
CACNA1C	T	330	DI-S5/S6	0.4	T330M-VUS	SCN1A-Y349C
CACNA1C	V	331	DI-S5/S6	0.3	-	SCN1A-M350V
CACNA1C	C	332	DI-S5/S6	1	-	SCN2A-C353S,CACNA1A-C287Y,SCN1A-C351W
CACNA1C	K	333	DI-S5/S6	0.3	-	-
CACNA1C	P	334	DI-S5/S6	0	-	-
CACNA1C	G	335	DI-S5/S6	0.1	-	-
CACNA1C	W	336	DI-S5/S6	0.1	-	SCN1A-G355D
CACNA1C	D	337	DI-S5/S6	0	-	SCN3A-R357Q,SCN1A-R356G
CACNA1C	G	338	DI-S5/S6	0.3	-	CACNA1A-G293R,SCN1A-N357I
CACNA1C	P	339	DI-S5/S6	0.7	-	SCN1A-P358S,SCN1A-P358T,SCN1A-P358A,SCN4A-P382T
CACNA1C	K	340	DI-S5/S6	0.3	-	SCN1A-N359S,SCN1A-N359K
CACNA1C	H	341	DI-S5/S6	0.1	-	-
CACNA1C	G	342	DI-S5/S6	0.6	G342S-VUS	SCN5A-G351V,SCN5A-G351D
CACNA1C	I	343	DI-S5/S6	0.5	-	-
CACNA1C	T	344	DI-S5/S6	0.5	T344I-VUS	SCN5A-T353I,SCN1A-T363R,SCN1A-T363P
CACNA1C	N	345	DI-S5/S6	0.2	-	-
CACNA1C	F	346	DI-S5/S6	0.9	-	-
CACNA1C	D	347	DI-S5/S6	0.9	-	CACNA1A-D302N,SCN1A-D366E,SCN5A-D356N,SCN5A-D356Y
CACNA1C	N	348	DI-S5/S6	0.5	-	-
CACNA1C	F	349	DI-S5/S6	0.8	-	-
CACNA1C	A	350	DI-S5/S6	0.4	-	SCN5A-A359D
CACNA1C	F	351	DI-S5/S6	0.6	F351Y-VUS	-
CACNA1C	A	352	DI-S5/S6	0.8	-	SCN1A-A371P
CACNA1C	M	353	DI-S5/S6	0.5	-	SCN2A-F374L
CACNA1C	L	354	DI-S5/S6	0.8	-	-
CACNA1C	T	355	DI-S5/S6	0.6	-	SCN1A-S374Y
CACNA1C	V	356	DI-S5/S6	0.8	-	-
CACNA1C	F	357	DI-S5/S6	0.9	-	-
CACNA1C	Q	358	DI-S5/S6	0.7	-	SCN5A-R367H,SCN5A-R367L,SCN4A-R401C,SCN5A-R367C,SCN2A-R379H,SCN1A-R377Q
CACNA1C	C	359	DI-S5/S6	0.7	-	SCN1A-L378Q
CACNA1C	I	360	DI-S5/S6	0.7	-	SCN1A-M379K,SCN1A-M379R,SCN5A-M369K
CACNA1C	T	361	DI-S5/S6	0.7	-	-
CACNA1C	M	362	DI-S5/S6	0.7	-	SCN2A-Q383E
CACNA1C	E	363	DI-S5/S6	0.9	-	SCN1A-D382N,SCN1A-D382E
CACNA1C	G	364	DI-S5/S6	0.5	-	SCN1A-F383L
CACNA1C	W	365	DI-S5/S6	0.4	-	SCN1A-W384R,SCN5A-W374G
CACNA1C	T	366	DI-S5/S6	0.4	T366M-VUS	SCN1A-E385Q
CACNA1C	D	367	DI-S5/S6	0.2	-	SCN5A-R376H
CACNA1C	V	368	DI-S5/S6	0.9	-	SCN1A-L387P
CACNA1C	L	369	DI-S5/S6	0.7	-	SCN1A-Y388H
CACNA1C	Y	370	DI-S5/S6	0.6	-	-
CACNA1C	W	371	DI-S5/S6	0.2	-	-
CACNA1C	V	372	DI-S5/S6	0.5	-	-
CACNA1C	N	373	DI-S5/S6	0.5	-	-
CACNA1C	D	374	DI-S5/S6	0.4	-	SCN1A-R393P,SCN1A-R393C,SCN1A-R393S,SCN1A-R393H
CACNA1C	A	375	DI-S5/S6	0.7	-	CACNA1D-A376V
CACNA1C	V	376	DI-S5/S6	0.2	-	SCN1A-A395P
CACNA1C	G	377	DI-S5/S6	0.6	G377A-VUS	SCN5A-G386E,SCN5A-G386R
CACNA1C	R	378	DI-S5/S6	0.1	-	-
CACNA1C	D	379	DI-S5/S6	0.2	-	-
CACNA1C	W	380	DI-S5/S6	0	-	-
CACNA1C	P	381	DI-S6	0.3	P381S-VUS	-
CACNA1C	W	382	DI-S6	0.5	-	SCN1A-M400V,SCN1A-M400K
CACNA1C	I	383	DI-S6	0.7	-	-
CACNA1C	Y	384	DI-S6	0.9	-	SCN1A-F402I
CACNA1C	F	385	DI-S6	1	-	SCN1A-F403V,SCN1A-F403L
CACNA1C	V	386	DI-S6	0.8	-	SCN11A-I381T
CACNA1C	T	387	DI-S6	0.4	-	-
CACNA1C	L	388	DI-S6	0.9	-	SCN1A-V406F,SCN5A-V396A
CACNA1C	I	389	DI-S6	0.5	-	-
CACNA1C	I	390	DI-S6	0.8	-	-
CACNA1C	I	391	DI-S6	0.7	-	SCN1A-L409W
CACNA1C	G	392	DI-S6	0.6	-	SCN5A-G400W,SCN1A-G410V,SCN5A-G400A
CACNA1C	S	393	DI-S6	0.8	-	-
CACNA1C	F	394	DI-S6	0.8	-	-
CACNA1C	F	395	DI-S6	0.7	-	NALCN-L312I,SCN1A-Y413N
CACNA1C	V	396	DI-S6	0.8	-	SCN5A-L404Q,NALCN-V313G
CACNA1C	L	397	DI-S6	0.4	-	-
CACNA1C	N	398	DI-S6	0.8	-	SCN1A-N416K,SCN5A-N406K,SCN9A-N395K,SCN4A-N440K,CACNA1A-N353K,SCN5A-N406S
CACNA1C	L	399	DI-S6	0.9	-	SCN2A-L419M
CACNA1C	V	400	DI-S6	0.6	-	CACNA1D-V401L,NALCN-F317C
CACNA1C	L	401	DI-S6	1	-	SCN8A-L407F,SCN5A-L409V,SCN11A-L396P
CACNA1C	G	402	DI-DII	0.8	G402R-VUS,G402S-P/LP	SCN1A-A420V,CACNA1E-G348R,CACNA1D-G403D,CACNA1F-G369D
CACNA1C	V	403	DI-DII	0.9	-	SCN9A-V400M,SCN5A-V411M,SCN4A-V445M,SCN2A-V423L
CACNA1C	L	404	DI-DII	0.9	-	SCN2A-V424M,SCN1A-V422E,SCN1A-V422A,SCN2A-V424L,SCN8A-V410L
CACNA1C	S	405	DI-DII	0.5	-	NALCN-I322T,SCN5A-A413E
CACNA1C	G	406	DI-DII	0.4	G406R-P/LP	CACNA1D-G407R,CACNA1E-G352R
CACNA1C	E	407	DI-DII	0.4	-	-
CACNA1C	F	408	DI-DII	0.9	-	SCN2A-Y428C,SCN1A-Y426N,SCN1A-Y426C
CACNA1C	S	409	DI-DII	0.4	-	-
CACNA1C	K	410	DI-DII	0.7	-	SCN4A-E452K,NALCN-E327K,SCN2A-E430A,SCN2A-E430G
CACNA1C	E	411	DI-DII	0.4	-	-
CACNA1C	R	412	DI-DII	0.5	-	NALCN-R329G,NALCN-R329T
CACNA1C	E	413	DI-DII	0.1	-	-
CACNA1C	K	414	DI-DII	0	-	SCN8A-A420P
CACNA1C	A	415	DI-DII	0	-	-
CACNA1C	K	416	DI-DII	0	-	-
CACNA1C	A	417	DI-DII	0	-	-
CACNA1C	R	418	DI-DII	0	R418P-VUS	-
CACNA1C	G	419	DI-DII	0	G419R-VUS	-
CACNA1C	D	420	DI-DII	0	-	SCN5A-E428K
CACNA1C	F	421	DI-DII	0	-	-
CACNA1C	Q	422	DI-DII	0	-	-
CACNA1C	K	423	DI-DII	0.2	-	-
CACNA1C	L	424	DI-DII	0.1	-	-
CACNA1C	R	425	DI-DII	0.5	-	-
CACNA1C	E	426	DI-DII	0.4	-	-
CACNA1C	K	427	DI-DII	0.5	-	-
CACNA1C	Q	428	DI-DII	0.4	-	-
CACNA1C	Q	429	DI-DII	0.1	-	-
CACNA1C	L	430	DI-DII	0.1	-	CACNA1H-C456S
CACNA1C	E	431	DI-DII	0.1	-	-
CACNA1C	E	432	DI-DII	0.2	-	-
CACNA1C	D	433	DI-DII	0.3	-	CACNA1A-E388K
CACNA1C	L	434	DI-DII	0.2	-	CACNA1A-L389F
CACNA1C	K	435	DI-DII	0	-	-
CACNA1C	G	436	DI-DII	0	-	-
CACNA1C	Y	437	DI-DII	0.3	-	-
CACNA1C	L	438	DI-DII	0	-	-
CACNA1C	D	439	DI-DII	0.3	-	-
CACNA1C	W	440	DI-DII	0.4	-	SCN5A-E439K
CACNA1C	I	441	DI-DII	0.2	-	-
CACNA1C	T	442	DI-DII	0.2	-	-
CACNA1C	Q	443	DI-DII	0.7	-	-
CACNA1C	A	444	DI-DII	0.3	-	-
CACNA1C	E	445	DI-DII	0.1	E445K-VUS	CACNA1A-E400V
CACNA1C	D	446	DI-DII	0.1	D446G-VUS	SCN5A-H445D
CACNA1C	I	447	DI-DII	0.3	-	-
CACNA1C	D	448	DI-DII	0	D448Y-VUS,D448N-VUS	-
CACNA1C	P	449	DI-DII	0	-	-
CACNA1C	E	450	DI-DII	0	E450Q-VUS	CACNA1A-A405T
CACNA1C	N	451	DI-DII	0	-	-
CACNA1C	E	452	DI-DII	0	-	-
CACNA1C	D	453	DI-DII	0	-	CACNA1H-G499S
CACNA1C	E	454	DI-DII	0	E454K-VUS	-
CACNA1C	G	455	DI-DII	0	-	-
CACNA1C	M	456	DI-DII	0	M456L-VUS	-
CACNA1C	D	457	DI-DII	0	-	-
CACNA1C	E	458	DI-DII	0	-	-
CACNA1C	E	459	DI-DII	0	-	-
CACNA1C	K	460	DI-DII	0.1	-	-
CACNA1C	P	461	DI-DII	0	P461T-VUS	CACNA1H-P648L
CACNA1C	R	462	DI-DII	0	R462Q-VUS,R462G-VUS	-
CACNA1C	N	463	DI-DII	0	-	-
CACNA1C	M	464	DI-DII	0	-	-
CACNA1C	S	465	DI-DII	0	-	CACNA1H-P684H
CACNA1C	M	466	DI-DII	0	M466V-VUS	-
CACNA1C	P	467	DI-DII	0	P467L-Benign	-
CACNA1C	T	468	DI-DII	0	T468N-VUS	-
CACNA1C	S	469	DI-DII	0	-	-
CACNA1C	E	470	DI-DII	0	E470D-VUS	-
CACNA1C	T	471	DI-DII	0.1	T471N-VUS	SCN9A-N641Y,SCN5A-G615E
CACNA1C	E	472	DI-DII	0	E472K-VUS	-
CACNA1C	S	473	DI-DII	0	-	-
CACNA1C	V	474	DI-DII	0.1	V474I-VUS,V474F-VUS	-
CACNA1C	N	475	DI-DII	0	-	SCN5A-L619F
CACNA1C	T	476	DI-DII	0	-	-
CACNA1C	E	477	DI-DII	0	E477K-VUS	-
CACNA1C	N	478	DI-DII	0	-	-
CACNA1C	V	479	DI-DII	0	V479M-VUS	SCN5A-G639R,SCN9A-K666R
CACNA1C	A	480	DI-DII	0	-	SCN5A-P640A
CACNA1C	G	481	DI-DII	0	G481R-VUS	-
CACNA1C	G	482	DI-DII	0	-	-
CACNA1C	D	483	DI-DII	0	-	-
CACNA1C	I	484	DI-DII	0	-	SCN5A-E654K
CACNA1C	E	485	DI-DII	0.1	E485K-VUS	SCN5A-E655K
CACNA1C	G	486	DI-DII	0.1	-	-
CACNA1C	E	487	DI-DII	0	-	-
CACNA1C	N	488	DI-DII	0	-	-
CACNA1C	C	489	DI-DII	0	-	SCN2A-C728R
[truncated: 1,732 more rows]
